# Supplementary material for: Interaction of zinc and IAA alleviate aluminum-induced damage on photosystems via promoting proton motive force and reducing proton gradient in alfalfa
Source: BMC Plant Biol. 2020 Sep 18;20:433. doi: 10.1186/s12870-020-02643-6 (PMC7501636; doi:10.1186/s12870-020-02643-6)
Supplement: Supplementary file 6 — Additional file 6 Table S1. Genes with differential expression in alfalfa leaves between normal seedlings and apical buds removed seedlings. [file 12870_2020_2643_MOESM6_ESM.xlsx]

## Sheet: Sheet1
Table S1. Genes with differential expression are identified with a FDR < 0.05 and log2|FC|>=1 fromnormal seedlings and apical buds removed seedlings.
ID	log2FC(buds removed/normal)	logCPM	PValue	FDR	regulate	ANNO
TRINITY_DN229539_c0_g1_i8	1.21899	1.65624	0.037539	0.514275	up	carbon catabolite repressor protein 4 homolog 3-like isoform X1
TRINITY_DN215502_c1_g3_i12	2.05364	1.78402	0.0339667	0.491703	up	histone acetyltransferase HAC1-like isoform X1
TRINITY_DN226320_c0_g1_i1	6.31622	1.86925	2.87e-06	0.00119812	up	alcohol dehydrogenase-like
TRINITY_DN231777_c1_g1_i3	2.447	0.214749	0.000133064	0.0189597	up	berberine bridge enzyme-like 18
TRINITY_DN222198_c2_g3_i1	1.34292	3.45092	0.000150796	0.0210356	up	berberine bridge enzyme-like 8
TRINITY_DN222766_c2_g1_i2	4.95109	2.59426	0.000189552	0.0245531	up	aldehyde dehydrogenase family 2 member B7, mitochondrial-like
TRINITY_DN238691_c1_g2_i2	1.49333	2.22904	0.000263862	0.0297374	up	berberine bridge enzyme-like 8
TRINITY_DN241371_c2_g1_i6	1.81461	1.63746	0.00199096	0.10881	up	uncharacterized protein LOC110926959
TRINITY_DN237184_c0_g1_i3	5.71952	1.73833	0.0022827	0.116757	up	malate synthase, glyoxysomal
TRINITY_DN226816_c0_g1_i3	4.87772	1.06637	0.00459469	0.178664	up	ATP synthase F0 subunit 9
TRINITY_DN238425_c1_g1_i1	1.2741	3.81418	0.0241897	0.42383	up	aldehyde dehydrogenase family 2 member C5
TRINITY_DN233518_c0_g2_i1	3.20817	1.5927	0.0467177	0.551042	up	phosphoenolpyruvate carboxykinase (ATP)-like
TRINITY_DN222198_c2_g5_i1	1.28624	1.70673	0.0497182	0.563191	up	berberine bridge enzyme-like 17
TRINITY_DN231190_c1_g1_i5	6.18011	1.76358	9.93e-05	0.0155912	up	palmitoyl-monogalactosyldiacylglycerol delta-7 desaturase, chloroplastic-like
TRINITY_DN215079_c0_g1_i2	1.41829	1.18984	0.00701535	0.23599	up	PREDICTED: putative calcium-binding protein CML19
TRINITY_DN211584_c0_g1_i1	5.31245	0.260107	4.61e-06	0.00167248	up	serine hydroxymethyltransferase 4-like
TRINITY_DN211075_c0_g1_i3	4.26558	0.0901613	7.02e-06	0.00225813	up	PREDICTED: methylthioalkylmalate synthase 3, chloroplastic-like
TRINITY_DN243278_c1_g3_i2	1.1393	5.66564	1.32e-05	0.00376217	up	hypothetical protein PHAVU_002G067700g
TRINITY_DN233783_c1_g1_i1	3.90951	1.94882	7.32e-05	0.0122692	up	5-methyltetrahydropteroyltriglutamate--homocysteine methyltransferase-like
TRINITY_DN234542_c0_g3_i1	4.30932	0.535461	0.000102424	0.0159622	up	PREDICTED: glutamine synthetase nodule isozyme-like
TRINITY_DN206182_c0_g1_i2	4.11938	-0.0141609	0.000546889	0.0495101	up	probable proline-specific permease put4
TRINITY_DN208054_c0_g1_i1	3.07535	0.344768	0.000555176	0.0498858	up	NADP-specific glutamate dehydrogenase-like isoform X4
TRINITY_DN223842_c0_g1_i2	1.12359	5.35619	0.000947466	0.0702202	up	serine carboxypeptidase-like 40 isoform X1
TRINITY_DN243764_c3_g1_i3	1.59508	1.60658	0.00222251	0.114891	up	protein NRT1/ PTR FAMILY 1.2-like
TRINITY_DN216045_c0_g1_i2	1.16054	2.04509	0.00271731	0.131886	up	PREDICTED: probable sodium-coupled neutral amino acid transporter 6
TRINITY_DN240017_c0_g1_i4	2.09121	0.696088	0.00295077	0.140396	up	protein NRT1/ PTR FAMILY 4.6-like
TRINITY_DN225213_c1_g1_i5	1.61485	1.68757	0.00320998	0.143672	up	GDSL esterase/lipase CPRD49-like
TRINITY_DN212405_c0_g1_i4	2.11119	5.02014	0.00529115	0.195594	up	uncharacterized protein LOC100261274
TRINITY_DN240930_c1_g2_i13	1.35062	1.20715	0.00675909	0.23327	up	gamma-glutamyltranspeptidase 1 isoform X1
TRINITY_DN238869_c0_g1_i2	1.7601	0.389018	0.00723267	0.240318	up	long-chain-alcohol oxidase FAO1 isoform X1
TRINITY_DN243363_c1_g1_i13	1.54444	5.11675	0.00901601	0.264487	up	uncharacterized protein LOC106772427
TRINITY_DN241097_c0_g1_i1	1.20671	2.64945	0.0108747	0.289238	up	vacuolar amino acid transporter 1
TRINITY_DN240930_c1_g2_i8	1.42181	0.950907	0.0114426	0.298741	up	gamma-glutamyltranspeptidase 1 isoform X1
TRINITY_DN224080_c1_g2_i1	1.4089	1.21509	0.0230901	0.416834	up	serine carboxypeptidase-like 19 isoform X3
TRINITY_DN237203_c1_g1_i4	1.23639	1.06565	0.0250324	0.430643	up	lysine histidine transporter-like 6 isoform X1
TRINITY_DN227947_c3_g1_i11	1.15292	1.60448	0.0315577	0.478432	up	serine--glyoxylate aminotransferase
TRINITY_DN212493_c0_g3_i1	1.38807	0.405096	0.0358106	0.500488	up	PREDICTED: 1-aminocyclopropane-1-carboxylate synthase CMA101-like
TRINITY_DN216189_c0_g1_i1	1.07912	2.43468	0.0438857	0.539059	up	uncharacterized protein LOC114162109 isoform X1
TRINITY_DN223217_c4_g1_i11	1.25379	1.15995	0.0222786	0.411649	up	solute carrier family 35 member F1 isoform X1
TRINITY_DN224767_c2_g1_i8	1.70754	0.385697	0.0382462	0.515953	up	hypothetical protein PHAVU_011G067700g
TRINITY_DN244078_c1_g2_i3	4.7493	6.43261	2.29e-08	3.04e-05	up	bark storage protein A-like
TRINITY_DN235211_c0_g1_i4	1.36431	7.10963	3.45e-07	0.000245133	up	allantoinase
TRINITY_DN222073_c1_g1_i10	2.22171	0.190042	0.000529877	0.0487096	up	nucleobase-ascorbate transporter 4 isoform X2
TRINITY_DN245170_c2_g1_i6	1.03023	3.58562	0.00197546	0.10881	up	LOW QUALITY PROTEIN: bark storage protein A
TRINITY_DN220351_c0_g2_i6	1.39935	2.02084	0.00439125	0.174495	up	adenosine deaminase-like protein isoform X4
TRINITY_DN232390_c1_g3_i2	1.61933	0.220528	0.00726686	0.240318	up	adenine phosphoribosyltransferase 4-like isoform X1
TRINITY_DN240642_c6_g1_i1	1.70511	3.08925	0.00972866	0.274507	up	hypothetical protein PHAVU_007G185600g
TRINITY_DN233792_c2_g1_i2	1.80182	4.8359	1.01e-07	9.59e-05	up	PREDICTED: probable xyloglucan endotransglucosylase/hydrolase protein 6
TRINITY_DN228358_c1_g1_i3	1.17931	4.88717	7.38e-06	0.00232641	up	uncharacterized protein LOC100776165 precursor
TRINITY_DN233125_c0_g1_i11	1.98535	2.91456	5.56e-05	0.0104854	up	peroxidase 21-like
TRINITY_DN221289_c1_g2_i2	1.5733	4.43992	9.15e-05	0.0147215	up	fructose-bisphosphate aldolase 6, cytosolic
TRINITY_DN237913_c0_g4_i2	1.04117	5.89356	0.000119833	0.0175767	up	alpha-xylosidase 1-like
TRINITY_DN220408_c0_g1_i1	1.57597	3.53032	0.00020687	0.0253169	up	probable xyloglucan endotransglucosylase/hydrolase protein 7
TRINITY_DN225623_c0_g1_i1	1.99382	6.45474	0.00021528	0.0260266	up	endochitinase-like
TRINITY_DN229997_c3_g1_i6	2.34645	4.41191	0.000369066	0.0385452	up	probable xyloglucan endotransglucosylase/hydrolase protein 33
TRINITY_DN235417_c0_g1_i3	3.37864	3.27647	0.000505664	0.0471354	up	aquaporin TIP1-1-like
TRINITY_DN220201_c1_g3_i1	1.26539	3.83296	0.00111744	0.0780622	up	peroxidase P7
TRINITY_DN221129_c0_g1_i9	1.68919	1.7878	0.00186581	0.106579	up	beta-glucosidase 25 isoform X1
TRINITY_DN231752_c0_g4_i3	1.31799	6.81838	0.00243444	0.122015	up	beta-glucosidase 44-like
TRINITY_DN217570_c1_g2_i6	1.5957	1.64709	0.00463611	0.179924	up	PREDICTED: 6-phosphofructo-2-kinase/fructose-2,6-bisphosphatase isoform X2
TRINITY_DN232942_c0_g2_i8	1.2602	1.52972	0.00700692	0.23599	up	beta-glucosidase 45 isoform X2
TRINITY_DN239025_c4_g1_i6	1.57533	1.23885	0.0083622	0.25506	up	ATP-dependent (S)-NAD(P)H-hydrate dehydratase-like
TRINITY_DN199626_c0_g1_i2	1.23041	1.4549	0.0109364	0.289471	up	hypothetical protein PHAVU_005G130900g
TRINITY_DN216920_c3_g1_i1	1.58019	0.879651	0.0122129	0.311936	up	peroxidase 40-like
TRINITY_DN234222_c0_g2_i1	2.70237	1.88629	0.0151415	0.344797	up	hypothetical protein PHAVU_003G252500g
TRINITY_DN216014_c1_g1_i4	1.92639	0.24735	0.0161278	0.354929	up	uncharacterized protein LOC109811893
TRINITY_DN213421_c2_g1_i4	1.27649	2.79502	0.0202863	0.39286	up	alpha-1,4 glucan phosphorylase L-2 isozyme, chloroplastic/amyloplastic isoform X1
TRINITY_DN213617_c1_g3_i5	1.05861	2.65282	0.0219069	0.408793	up	beta-galactosidase 16
TRINITY_DN223556_c2_g3_i8	1.00256	5.56198	0.0293269	0.462095	up	expansin-A8
TRINITY_DN240635_c2_g1_i2	1.24119	0.970186	0.0317969	0.479791	up	endo-1,4-beta-glucanase precursor
TRINITY_DN229241_c2_g6_i2	2.20017	5.7156	0.000908174	0.068359	up	ecto-apyrase GS52 precursor
TRINITY_DN241463_c0_g1_i8	1.63418	2.42933	0.00309315	0.142439	up	bifunctional protein FolD 1, mitochondrial
TRINITY_DN221907_c1_g1_i7	1.17516	7.6591	7.46e-06	0.00232641	up	hydroxymethylglutaryl-CoA synthase
TRINITY_DN225288_c0_g1_i5	1.11989	3.86387	0.000293746	0.0323738	up	3-hydroxy-3-methylglutaryl-coenzyme A reductase 1
TRINITY_DN237921_c2_g1_i6	1.50432	2.62906	0.00153069	0.0951221	up	PREDICTED: omega-3 fatty acid desaturase, chloroplastic
TRINITY_DN226423_c3_g4_i1	1.52256	1.40174	0.00503535	0.189162	up	omega-3 fatty acid desaturase, chloroplastic-like
TRINITY_DN231711_c0_g1_i1	1.24057	2.53826	0.00789255	0.25091	up	glycerol-3-phosphate acyltransferase 5-like isoform X2
TRINITY_DN243134_c3_g1_i2	1.40892	1.10112	0.0276239	0.451478	up	caffeoylshikimate esterase-like isoform X1
TRINITY_DN244661_c3_g1_i3	1.34178	3.06049	0.00188549	0.106579	up	4-coumarate--CoA ligase-like 7
TRINITY_DN190322_c0_g1_i2	3.98507	0.608245	1.46e-05	0.00386297	up	60S ribosomal protein L10
TRINITY_DN215661_c2_g2_i1	7.4928	0.512292	4.11e-05	0.00835619	up	60S ribosomal protein L4-like
TRINITY_DN202063_c0_g1_i2	4.0835	1.1805	4.86e-05	0.00950141	up	60S ribosomal protein L18-2
TRINITY_DN172562_c0_g1_i1	4.73567	0.915716	7.25e-05	0.0122624	up	PREDICTED: 40S ribosomal protein S9-2-like
TRINITY_DN219953_c0_g1_i2	1.82123	3.17167	0.000181904	0.0240306	up	hypothetical protein PHAVU_007G170100g
TRINITY_DN212714_c2_g3_i5	3.03259	1.69715	0.00018575	0.0243772	up	60S ribosomal protein L10a-1
TRINITY_DN208606_c0_g8_i1	3.98078	1.4789	0.000205853	0.0253169	up	PREDICTED: 40S ribosomal protein S3a-2-like
TRINITY_DN197791_c0_g1_i1	3.02067	0.116837	0.000259513	0.0294134	up	uncharacterized protein LOC109789031
TRINITY_DN210899_c2_g6_i2	3.35393	1.21738	0.000298687	0.0327374	up	LOW QUALITY PROTEIN: 60S acidic ribosomal protein P0
TRINITY_DN210899_c2_g13_i1	3.77167	0.433791	0.000306526	0.0330518	up	acidic ribosomal protein P2a-3
TRINITY_DN208383_c0_g3_i1	2.92324	1.36	0.000391087	0.039401	up	40S ribosomal protein SA-like
TRINITY_DN212170_c3_g1_i3	6.16392	1.03116	0.000510099	0.0473277	up	60S ribosomal protein L8-1
TRINITY_DN194217_c0_g1_i1	3.56796	1.23675	0.000628758	0.0553062	up	60S ribosomal protein L15-like
TRINITY_DN214567_c1_g1_i2	3.04248	1.08093	0.000698282	0.0592038	up	40S ribosomal protein S20-1-like
TRINITY_DN226056_c5_g1_i2	3.25014	0.985568	0.000758543	0.062014	up	60S ribosomal protein L9
TRINITY_DN210017_c0_g1_i1	4.13706	1.4266	0.00142219	0.09189	up	PREDICTED: 60S ribosomal protein L7-2
TRINITY_DN208696_c0_g1_i1	4.7179	0.923682	0.00142679	0.09189	up	60S ribosomal protein L35a-3-like
TRINITY_DN212758_c3_g1_i1	3.50605	-0.0643316	0.00304708	0.142169	up	PREDICTED: 40S ribosomal protein S4-3-like
TRINITY_DN204107_c0_g1_i1	2.48157	-0.0786215	0.003609	0.155491	up	60S ribosomal protein L8-3
TRINITY_DN232026_c1_g1_i2	1.27596	4.52659	0.00825836	0.253731	up	uncharacterized protein LOC100306596
TRINITY_DN238971_c3_g1_i1	1.38687	0.462897	0.0111079	0.293483	up	elongation factor G-2, mitochondrial isoform X4
TRINITY_DN226056_c8_g1_i4	1.5203	2.63241	0.0132529	0.324343	up	PREDICTED: 60S ribosomal protein L9-like
TRINITY_DN225806_c0_g4_i1	1.2598	0.888466	0.0138334	0.330875	up	40S ribosomal protein S26-1-like
TRINITY_DN222869_c1_g1_i1	2.21099	0.476424	0.0218556	0.408217	up	40S ribosomal protein S27-2-like
TRINITY_DN241548_c1_g2_i2	1.34465	0.215035	0.0240636	0.423737	up	chloroplastic group IIB intron splicing facilitator CRS2-B, chloroplastic-like isoform X3
TRINITY_DN231464_c4_g1_i2	1.05656	1.94484	0.0240762	0.423737	up	40S ribosomal protein S24-1
TRINITY_DN238903_c1_g1_i2	1.32768	4.28684	0.0488161	0.558821	up	elongation factor 1-alpha isoform X4
TRINITY_DN219101_c1_g2_i4	1.73728	4.13939	3.37e-11	9.61e-08	up	two-component response regulator ARR5-like isoform X2
TRINITY_DN223204_c0_g1_i6	2.48944	3.76618	1.09e-05	0.00318418	up	PREDICTED: two-component response regulator ORR9-like isoform X2
TRINITY_DN229259_c0_g1_i2	3.66684	1.69198	4.21e-05	0.00848067	up	ethylene-responsive transcription factor ERF114-like
TRINITY_DN219101_c1_g2_i5	1.73612	1.74277	0.00046336	0.0445704	up	uncharacterized protein LOC100527518
TRINITY_DN234116_c0_g1_i1	2.55987	0.798401	0.00123714	0.0833733	up	ethylene-responsive transcription factor ERF113
TRINITY_DN231288_c2_g4_i3	1.3865	2.80121	0.00156729	0.0967933	up	WRKY transcription factor 28
TRINITY_DN217386_c0_g2_i1	1.20651	2.95039	0.00180468	0.104347	up	squamosa promoter-binding protein 1-like
TRINITY_DN223990_c5_g4_i1	1.39569	2.02745	0.00184367	0.105682	up	transcription factor MYB44
TRINITY_DN235422_c5_g4_i4	1.45408	3.16326	0.00214966	0.114046	up	AP2-like ethylene-responsive transcription factor TOE3 isoform X2
TRINITY_DN213561_c0_g1_i1	1.13938	3.1764	0.00222894	0.114891	up	transcription factor HHO5 isoform X1
TRINITY_DN230593_c1_g1_i3	1.48482	1.50963	0.00575158	0.207473	up	agamous-like MADS-box protein AGL80
TRINITY_DN245371_c7_g1_i16	1.15968	2.30163	0.00693077	0.23593	up	uncharacterized protein LOC100784257
TRINITY_DN215509_c3_g1_i1	1.69699	2.91385	0.00773445	0.24766	up	homeobox-leucine zipper protein ATHB-12-like
TRINITY_DN238608_c2_g1_i13	1.25245	1.79916	0.00802254	0.25091	up	ethylene-responsive transcription factor RAP2-7 isoform X3
TRINITY_DN223286_c0_g2_i3	1.33893	0.836916	0.0131388	0.322605	up	probable WRKY transcription factor 29
TRINITY_DN219692_c1_g1_i1	1.21128	5.52232	0.0164549	0.358343	up	protein RADIALIS-like 1
TRINITY_DN219811_c1_g2_i1	1.16682	2.24685	0.0185523	0.37754	up	transcription factor HEC2
TRINITY_DN224873_c0_g1_i3	1.15741	1.5584	0.0192869	0.384878	up	MADS-box transcription factor 23-like isoform X1
TRINITY_DN211397_c0_g1_i2	1.49588	0.466324	0.0212676	0.402129	up	heat stress transcription factor A-7a
TRINITY_DN226782_c0_g1_i7	1.1118	1.57369	0.0323015	0.483756	up	PREDICTED: chromatin modification-related protein MEAF6 isoform X2
TRINITY_DN224873_c0_g1_i5	2.02445	0.911314	0.0333149	0.490093	up	MADS-box transcription factor 23 isoform X2
TRINITY_DN244745_c4_g2_i2	1.9298	4.68618	1.69e-06	0.000784139	up	PREDICTED: uncharacterized protein LOC109131633
TRINITY_DN220889_c0_g6_i1	8.44381	1.31076	6.87e-06	0.00225813	up	DNA topoisomerase 6 subunit A3
TRINITY_DN244745_c4_g1_i1	1.60941	2.35551	4e-05	0.00830241	up	uncharacterized protein LOC112185033
TRINITY_DN239452_c1_g1_i3	2.13389	0.742082	0.000143564	0.0201677	up	uncharacterized protein LOC114182532 isoform X1
TRINITY_DN208401_c2_g1_i2	1.33714	2.67031	0.00077373	0.0622955	up	PREDICTED: uncharacterized protein LOC108837085
TRINITY_DN239637_c2_g1_i5	1.10283	4.19699	0.00166323	0.099934	up	LOW QUALITY PROTEIN: uncharacterized protein LOC110011886
TRINITY_DN244927_c4_g2_i4	1.00517	4.47333	0.00222704	0.114891	up	uncharacterized protein LOC110901351
TRINITY_DN239637_c2_g1_i4	1.11983	2.39921	0.0051085	0.191549	up	LOW QUALITY PROTEIN: uncharacterized protein LOC110011886
TRINITY_DN239637_c2_g2_i2	1.46365	3.42189	0.00699186	0.23599	up	LOW QUALITY PROTEIN: uncharacterized protein LOC107277933
TRINITY_DN244745_c4_g3_i1	1.08793	5.6248	0.0124985	0.314448	up	PREDICTED: uncharacterized protein LOC105784640
TRINITY_DN244745_c0_g1_i1	1.87524	-0.0479682	0.0137153	0.330026	up	LOW QUALITY PROTEIN: uncharacterized protein LOC107277933
TRINITY_DN244473_c2_g2_i14	1.98037	3.01051	0.0147313	0.343532	up	eukaryotic initiation factor 4A-10-like
TRINITY_DN217476_c3_g2_i1	2.81923	0.662844	0.0229283	0.416236	up	PREDICTED: eukaryotic initiation factor 4A-1-like isoform X2
TRINITY_DN241972_c3_g1_i7	1.37212	0.245486	0.0478564	0.555716	up	uncharacterized protein LOC112515334 isoform X1
TRINITY_DN224591_c2_g1_i7	1.05039	1.4631	0.0481353	0.555904	up	glutathione S-transferase APIC
TRINITY_DN214297_c0_g8_i1	1.88827	1.11936	0.0494121	0.561102	up	uncharacterized protein LOC114376305
TRINITY_DN232094_c0_g1_i4	1.00796	2.32659	0.0189155	0.381513	up	mechanosensitive ion channel protein 1, mitochondrial isoform X2
TRINITY_DN238941_c3_g1_i5	1.26239	6.18277	0.0207504	0.397001	up	cellulose synthase-like protein G1
TRINITY_DN243738_c1_g1_i28	1.63322	0.314862	0.0222688	0.411649	up	uncharacterized protein LOC100815937 isoform X4
TRINITY_DN210144_c0_g1_i4	3.04337	-0.0924298	0.0260491	0.436464	up	probable mannose-1-phosphate guanylyltransferase 1
TRINITY_DN239193_c1_g1_i1	1.00102	0.893264	0.0464104	0.548782	up	2-dehydro-3-deoxyphosphooctonate aldolase
TRINITY_DN221546_c0_g1_i3	3.06684	5.38342	1.36e-15	1.36e-11	up	uncharacterized protein LOC114715828
TRINITY_DN224742_c0_g2_i2	2.24387	1.49605	1.43e-05	0.00386297	up	monothiol glutaredoxin-S6
TRINITY_DN224739_c2_g1_i8	1.25174	7.24878	0.000116016	0.0172993	up	kunitz trypsin inhibitor 2
TRINITY_DN212717_c8_g1_i1	3.60016	1.39764	0.000204984	0.0253169	up	heat shock protein 70B
TRINITY_DN227942_c0_g2_i8	1.14824	5.05968	0.000371976	0.038646	up	gibberellin-regulated protein 1
TRINITY_DN240339_c0_g1_i3	1.70449	2.28368	0.000548513	0.0495101	up	terpene synthase 10-like isoform X1
TRINITY_DN232084_c1_g1_i2	1.46998	5.62199	0.000911545	0.068359	up	glutathione S-transferase F9-like
TRINITY_DN219644_c4_g2_i2	4.5415	1.80776	0.00100436	0.0727515	up	peptidyl-prolyl cis-trans isomerase CYP24 precursor
TRINITY_DN225762_c0_g2_i2	2.05266	2.57144	0.00108687	0.0766164	up	basic 7S globulin-like
TRINITY_DN243235_c2_g3_i1	1.2489	2.52327	0.00198233	0.10881	up	glutaminyl-peptide cyclotransferase isoform X1
TRINITY_DN211195_c0_g1_i1	4.03734	0.350785	0.00698296	0.23599	up	PREDICTED: elongation factor 1-gamma 2
TRINITY_DN238177_c2_g2_i2	1.3503	1.32906	0.0108102	0.288251	up	probable glutathione S-transferase parA
TRINITY_DN235481_c0_g1_i9	1.02002	2.57506	0.0117767	0.304303	up	U-box domain-containing protein 20-like
TRINITY_DN229482_c1_g1_i7	1.87674	1.93617	0.011858	0.306008	up	probable glutathione S-transferase
TRINITY_DN235183_c5_g1_i4	3.34401	2.63846	0.0224038	0.413424	up	peptidyl-prolyl cis-trans isomerase FKBP62-like isoform X1
TRINITY_DN221148_c1_g2_i2	1.10272	2.9723	0.022889	0.416236	up	ATP-dependent Clp protease proteolytic subunit
TRINITY_DN216958_c0_g1_i9	1.94341	0.348573	0.0238083	0.423194	up	ubiquitin carboxyl-terminal hydrolase 20 isoform X2
TRINITY_DN201625_c0_g1_i1	1.15787	1.35896	0.0248816	0.428988	up	probable E3 ubiquitin-protein ligase RHA4A
TRINITY_DN229114_c0_g1_i2	1.534	0.632304	0.0312375	0.476569	up	E3 ubiquitin-protein ligase RMA1H1-like
TRINITY_DN217697_c7_g1_i11	1.18587	2.55953	0.0384679	0.516044	up	uncharacterized protein LOC106794125
TRINITY_DN241761_c1_g5_i8	2.32392	7.07553	1.76e-07	0.000140708	up	PREDICTED: ferritin-3, chloroplastic
TRINITY_DN234838_c5_g1_i2	3.16025	2.00553	1.05e-05	0.003125	up	PREDICTED: plasma membrane ATPase
TRINITY_DN244735_c2_g1_i7	1.06183	6.47797	0.000682074	0.0583949	up	vacuolar cation/proton exchanger 3-like
TRINITY_DN242835_c2_g1_i2	1.18638	5.39665	0.00792661	0.25091	up	ferritin-4, chloroplastic
TRINITY_DN228782_c1_g2_i7	1.729	0.294902	0.00887767	0.263138	up	adenylyl-sulfate kinase, chloroplastic isoform X4
TRINITY_DN230430_c2_g2_i12	1.0699	1.34549	0.018376	0.375194	up	PREDICTED: cation/H(+) antiporter 19-like isoform X2
TRINITY_DN244804_c5_g1_i1	1.1318	1.34007	0.0192941	0.384878	up	S-type anion channel SLAH2-like
TRINITY_DN245432_c10_g2_i3	1.32393	0.607126	0.021979	0.408991	up	cadmium/zinc-transporting ATPase HMA3
TRINITY_DN227442_c2_g4_i1	1.73014	0.184429	0.0294563	0.46217	up	tonoplast dicarboxylate transporter-like
TRINITY_DN228437_c1_g2_i3	1.07457	3.77905	0.0320046	0.481965	up	probable sulfate transporter 3.4 isoform X1
TRINITY_DN236021_c0_g2_i2	1.15926	2.50408	0.0355194	0.500382	up	hypothetical protein PHAVU_004G054600g
TRINITY_DN235225_c0_g2_i3	4.28584	2.71156	1.53e-09	3.06e-06	up	laccase-3
TRINITY_DN223098_c0_g2_i6	1.91646	7.23492	1.47e-06	0.000696416	up	beta-amyrin 28-monooxygenase
TRINITY_DN232369_c0_g2_i3	4.11889	1.96151	2.25e-06	0.000975621	up	cytochrome P450 86A1
TRINITY_DN235405_c0_g2_i4	2.47872	5.4604	1.61e-05	0.0041634	up	beta-amyrin 11-oxidase
TRINITY_DN240420_c1_g3_i1	3.63151	1.2923	1.63e-05	0.0041634	up	cytochrome P450 86A1
TRINITY_DN235904_c3_g2_i3	1.40999	2.48608	0.00304518	0.142169	up	PREDICTED: cytochrome P450 71A26-like
TRINITY_DN236018_c3_g1_i1	1.88519	1.60902	0.00450331	0.176858	up	cytochrome P450 71D11
TRINITY_DN238610_c1_g1_i7	1.40735	0.396035	0.0186709	0.378794	up	cytochrome P450 71A25
TRINITY_DN242027_c2_g1_i2	1.28323	1.14101	0.0188638	0.381252	up	uncharacterized protein LOC114714220 isoform X2
TRINITY_DN236431_c0_g1_i5	1.16871	2.70198	0.0228191	0.416236	up	isoflavone 3&apos;-hydroxylase
TRINITY_DN235904_c3_g1_i1	1.6636	0.660207	0.0336953	0.491703	up	PREDICTED: cytochrome P450 71A26-like
TRINITY_DN224183_c1_g4_i2	1.00285	4.50769	0.0456147	0.544525	up	polyketide synthase 5-like
TRINITY_DN232108_c0_g1_i1	1.79242	2.3085	0.0462107	0.547068	up	isoflavone 2&apos;-hydroxylase
TRINITY_DN230198_c0_g1_i5	1.04704	4.20859	0.0487168	0.558187	up	phytanoyl-CoA dioxygenase
TRINITY_DN231547_c4_g1_i10	6.51763	8.15897	5.02e-15	3.33e-11	up	nucleotide pyrophosphatase/phosphodiesterase-like
TRINITY_DN235879_c0_g2_i4	2.94001	6.10605	9.68e-13	4.83e-09	up	PREDICTED: protein TIFY 3-like
TRINITY_DN237830_c1_g1_i3	2.46037	3.96858	1.65e-12	6.6e-09	up	soyasaponin III rhamnosyltransferase-like
TRINITY_DN235666_c3_g2_i2	7.95013	0.89795	1.03e-08	1.46e-05	up	GDSL esterase/lipase At1g74460
TRINITY_DN244485_c2_g1_i6	1.88231	2.78894	4.33e-08	4.8e-05	up	WAT1-related protein At5g07050
TRINITY_DN216842_c5_g2_i1	4.63504	0.368238	1.2e-07	0.000106216	up	CASP-like protein 1B1
TRINITY_DN217489_c0_g1_i1	3.55791	1.47616	1.73e-07	0.000140708	up	GDSL esterase/lipase At2g23540
TRINITY_DN213925_c1_g1_i1	7.10369	1.83382	3.02e-07	0.00022276	up	probable 2-oxoglutarate-dependent dioxygenase At5g05600 isoform X1
TRINITY_DN234764_c1_g3_i1	1.72542	3.51103	3.56e-07	0.000245133	up	uncharacterized protein LOC101512294 isoform X3
TRINITY_DN205577_c0_g1_i2	6.61532	-0.220454	4.66e-07	0.000290705	up	protein rds1-like
TRINITY_DN221207_c0_g1_i2	2.84838	1.27593	9.36e-07	0.000487104	up	probable long-chain-alcohol O-fatty-acyltransferase 5 isoform X1
TRINITY_DN221372_c6_g1_i2	1.92094	2.61067	2.88e-06	0.00119812	up	hypothetical protein PHAVU_001G192900g
TRINITY_DN224304_c0_g2_i6	4.31896	1.89374	3.09e-06	0.0012592	up	uncharacterized protein LOC110275767
TRINITY_DN244555_c5_g1_i2	1.03233	8.91163	3.91e-06	0.00144299	up	linoleate 13S-lipoxygenase 2-1, chloroplastic-like
TRINITY_DN221047_c0_g1_i4	1.38588	3.41448	6.88e-06	0.00225813	up	PREDICTED: INO80 complex subunit D
TRINITY_DN237192_c3_g1_i7	2.65633	0.950342	1.86e-05	0.00463595	up	7-methylxanthosine synthase 1-like
TRINITY_DN222889_c0_g1_i1	4.49024	0.272367	2.19e-05	0.00519986	up	PREDICTED: periaxin-like, partial
TRINITY_DN219845_c1_g1_i7	1.07669	6.97163	2.35e-05	0.0054498	up	linoleate 13S-lipoxygenase 2-1, chloroplastic-like
TRINITY_DN243862_c2_g8_i1	2.79083	1.04628	2.64e-05	0.00598857	up	soyasaponin III rhamnosyltransferase
TRINITY_DN216060_c1_g2_i3	1.59324	8.38083	2.8e-05	0.00620164	up	seed linoleate 9S-lipoxygenase-like
TRINITY_DN216994_c1_g2_i2	1.54665	5.59018	3.14e-05	0.00680102	up	class 10 plant pathogenesis-related protein 2D-like
TRINITY_DN220830_c1_g1_i1	2.29212	2.36605	3.48e-05	0.00738478	up	protein TIFY 10a-like
TRINITY_DN229085_c3_g1_i2	1.66356	9.52395	5.57e-05	0.0104854	up	linoleate 9S-lipoxygenase 1-like
TRINITY_DN230456_c0_g1_i2	3.79664	0.418439	6.44e-05	0.011569	up	PREDICTED: uncharacterized protein LOC109338411
TRINITY_DN224592_c1_g3_i1	1.54914	3.58036	6.83e-05	0.0120206	up	uncharacterized protein LOC110888411
TRINITY_DN237194_c1_g2_i3	2.38056	0.929081	8.42e-05	0.0137671	up	WAT1-related protein At5g07050
TRINITY_DN231383_c2_g2_i4	1.02281	8.28019	9.61e-05	0.0153302	up	ABA-responsive protein ABR17 isoform X2
TRINITY_DN211568_c2_g1_i3	1.26002	2.78684	0.000108177	0.0164005	up	gibberellin 2-beta-dioxygenase 1-like
TRINITY_DN177352_c0_g1_i1	4.32677	1.7922	0.000128663	0.0185983	up	polygalacturonase 1 beta-like protein 3
TRINITY_DN216563_c0_g1_i3	7.19341	0.224197	0.000159942	0.0215576	up	heterochromatin protein 1-like
TRINITY_DN245402_c2_g2_i2	1.80488	2.59784	0.000194717	0.0248988	up	receptor-like protein 7
TRINITY_DN241987_c3_g2_i7	3.38603	1.5243	0.000206343	0.0253169	up	uncharacterized protein LOC104647090
TRINITY_DN227436_c0_g1_i12	3.61402	1.13979	0.000216709	0.0260417	up	uncharacterized protein LOC110112416
TRINITY_DN215306_c3_g5_i1	1.13939	5.15184	0.000247395	0.0285842	up	hypothetical protein PHAVU_007G026700g
TRINITY_DN218903_c1_g1_i1	1.9229	1.12689	0.00024959	0.0286139	up	cytosolic sulfotransferase 15 isoform X1
TRINITY_DN218712_c0_g1_i4	1.10117	3.39118	0.000256063	0.0291883	up	uncharacterized protein LOC102668299
TRINITY_DN228866_c0_g1_i1	1.33452	2.89956	0.000282738	0.0313337	up	PREDICTED: caffeic acid 3-O-methyltransferase 1-like
TRINITY_DN207614_c0_g1_i2	3.23768	0.820725	0.000302028	0.0329227	up	putative ripening-related protein 1
TRINITY_DN219637_c1_g2_i9	1.67328	3.48777	0.000305765	0.0330518	up	organ-specific protein S2 isoform X1
TRINITY_DN233106_c2_g1_i1	1.71129	1.2758	0.000383059	0.038986	up	pentatricopeptide repeat-containing protein At4g19220, mitochondrial
TRINITY_DN234211_c0_g1_i8	1.59677	5.49359	0.000411892	0.0408777	up	legumin B-like
TRINITY_DN212645_c0_g1_i2	3.81261	2.72709	0.000425257	0.0419952	up	lectin DB58-like
TRINITY_DN235564_c0_g2_i2	2.47164	2.63086	0.000464741	0.0445704	up	dirigent protein 23
TRINITY_DN237365_c2_g1_i6	1.05736	4.60881	0.000487184	0.0464076	up	disease resistance response protein DRRG49-C
TRINITY_DN205783_c0_g1_i1	7.85227	0.827295	0.000535031	0.0489578	up	uncharacterized protein LOC111995381
TRINITY_DN235131_c0_g1_i3	4.09723	1.41341	0.000600394	0.0534673	up	hypothetical protein PHAVU_002G042500g
TRINITY_DN225196_c0_g1_i4	1.03478	5.71522	0.000703795	0.0592038	up	hypothetical protein PHAVU_005G077300g
TRINITY_DN214761_c3_g1_i1	1.75367	1.60426	0.000739016	0.0606662	up	vacuolar iron transporter homolog 4-like
TRINITY_DN203268_c0_g1_i1	4.4403	0.659587	0.000770403	0.0622955	up	uncharacterized protein LOC112018219
TRINITY_DN236983_c2_g1_i2	1.55582	3.75262	0.000837203	0.0651033	up	inositol oxygenase 2
TRINITY_DN213979_c0_g3_i1	2.4592	1.25172	0.000838758	0.0651033	up	uncharacterized protein DDB_G0275933
TRINITY_DN211568_c4_g1_i3	2.33212	1.36036	0.00084662	0.0654588	up	FCS-Like Zinc finger 17-like
TRINITY_DN212027_c0_g1_i2	1.81354	2.0186	0.000850945	0.0655392	up	PREDICTED: uncharacterized protein LOC104233984
TRINITY_DN232928_c1_g2_i1	4.38648	2.22132	0.000981291	0.0719661	up	uncharacterized protein LOC100787534 isoform X2
TRINITY_DN227850_c0_g1_i4	1.00091	5.41821	0.000985149	0.0719845	up	FCS-like zinc-finger domain-containing protein
TRINITY_DN237652_c0_g1_i4	3.1852	-0.313518	0.00102752	0.0738426	up	uncharacterized protein LOC109815853 isoform X2
TRINITY_DN208269_c0_g2_i1	1.01645	3.52145	0.00104788	0.0749215	up	PREDICTED: uncharacterized protein LOC109353522
TRINITY_DN213681_c3_g4_i6	3.98617	1.46425	0.00117322	0.0807679	up	PREDICTED: uncharacterized protein LOC108455188
TRINITY_DN210906_c0_g1_i2	1.26986	6.21235	0.00120048	0.0816253	up	dirigent protein 21-like
TRINITY_DN217958_c3_g2_i2	2.09997	1.55672	0.0012726	0.0849026	up	1-aminocyclopropane-1-carboxylate oxidase
TRINITY_DN225474_c0_g1_i1	2.21444	2.45892	0.00152655	0.0951221	up	hypothetical protein PHAVU_007G239800g
TRINITY_DN225659_c2_g2_i22	6.32788	-0.45859	0.00168698	0.100453	up	synaptotagmin-2
TRINITY_DN237292_c1_g1_i15	1.27547	5.23395	0.00172715	0.102138	up	peroxidase P7
TRINITY_DN228385_c0_g1_i5	1.05958	4.6552	0.00173063	0.102138	up	28 kDa ribonucleoprotein, chloroplastic
TRINITY_DN239821_c1_g1_i1	1.54804	1.70984	0.00182554	0.104945	up	uncharacterized protein LOC109811496
TRINITY_DN234855_c0_g1_i7	1.61458	0.858167	0.00189885	0.106579	up	uncharacterized protein LOC25485279
TRINITY_DN228226_c0_g1_i2	1.70385	1.16322	0.00190968	0.106579	up	QWRF motif-containing protein 3-like
TRINITY_DN235104_c1_g4_i5	1.47712	1.28194	0.00218401	0.114649	up	PREDICTED: uncharacterized protein LOC108345580
TRINITY_DN232790_c1_g1_i1	1.22285	1.6389	0.00238564	0.121293	up	uncharacterized protein LOC8061708
TRINITY_DN237616_c0_g1_i19	2.00499	1.94632	0.00256835	0.126815	up	uncharacterized protein LOC25493378
TRINITY_DN229937_c0_g3_i2	1.28075	2.02152	0.00262058	0.129075	up	inorganic pyrophosphatase 2-like
TRINITY_DN222459_c0_g2_i2	1.05215	3.96919	0.00287216	0.138391	up	uncharacterized protein LOC100797510
TRINITY_DN240296_c0_g2_i2	2.40983	0.0434532	0.00293157	0.140396	up	GDSL esterase/lipase At5g22810
TRINITY_DN218903_c1_g4_i1	2.85592	-0.00542304	0.00299613	0.141293	up	cytosolic sulfotransferase 15
TRINITY_DN219517_c0_g1_i1	1.50103	2.48372	0.00309115	0.142439	up	probable N-acetyltransferase HLS1
TRINITY_DN227705_c2_g1_i7	1.25389	3.47008	0.00321945	0.143672	up	jasmonoyl--L-amino acid synthetase JAR4
TRINITY_DN239444_c0_g2_i5	1.04466	3.29431	0.00388304	0.162778	up	purple acid phosphatase 8-like isoform X1
TRINITY_DN234923_c1_g1_i2	1.45732	5.78418	0.003941	0.164159	up	MLP-like protein 43
TRINITY_DN225344_c1_g3_i5	1.44204	3.67669	0.00402026	0.166037	up	NAC domain-containing protein 71
TRINITY_DN215994_c5_g1_i4	2.46691	3.10437	0.00414576	0.169466	up	51 kDa seed maturation protein precursor
TRINITY_DN216434_c3_g1_i2	1.98596	0.658101	0.0042933	0.172184	up	vinorine synthase
TRINITY_DN214848_c0_g2_i5	2.02626	-0.209739	0.00438989	0.174495	up	PREDICTED: uncharacterized protein LOC103335701 isoform X2
TRINITY_DN234950_c0_g1_i4	1.86205	0.461054	0.00458311	0.178562	up	mitochondrial pyruvate carrier 3-like
TRINITY_DN213388_c1_g3_i2	2.40851	0.196244	0.00473689	0.182416	up	uncharacterized protein LOC100777228 isoform X2
TRINITY_DN227539_c0_g2_i4	1.95146	0.636889	0.00474898	0.182471	up	uncharacterized protein LOC100780668 isoform X1
TRINITY_DN239682_c3_g1_i5	1.62762	1.72599	0.00476576	0.182471	up	senescence-associated carboxylesterase 101 isoform X2
TRINITY_DN239087_c0_g2_i3	1.05511	3.46713	0.00514261	0.191823	up	PREDICTED: pentatricopeptide repeat-containing protein At4g16390, chloroplastic-like
TRINITY_DN239352_c1_g1_i14	1.03822	2.71381	0.0052948	0.195594	up	uncharacterized protein LOC112757101
TRINITY_DN239595_c0_g1_i2	1.393	2.54016	0.00546536	0.199676	up	hypothetical protein PHAVU_005G157200g
TRINITY_DN218083_c1_g2_i1	1.26255	2.37694	0.00578974	0.208472	up	heavy metal-associated isoprenylated plant protein 30-like
TRINITY_DN228037_c1_g2_i1	1.23297	2.18206	0.00580369	0.208598	up	uncharacterized protein LOC100807366
TRINITY_DN224794_c1_g3_i4	2.12234	-0.0239116	0.00601663	0.214704	up	probable vacuolar amino acid transporter YPQ1 isoform X1
TRINITY_DN242096_c2_g1_i5	3.39428	4.05644	0.0061878	0.218855	up	alpha-dioxygenase 1
TRINITY_DN241085_c1_g2_i6	1.72544	1.30343	0.00623791	0.219808	up	2-oxoglutarate-Fe(II) type oxidoreductase hxnY isoform X2
TRINITY_DN234757_c0_g2_i3	1.36419	2.59415	0.0065421	0.229353	up	uncharacterized protein LOC109795866
TRINITY_DN237945_c0_g1_i1	3.53025	1.07061	0.00685504	0.234553	up	protein TIFY 10a
TRINITY_DN223926_c0_g1_i7	1.03142	6.05852	0.00714371	0.239099	up	putative lactoylglutathione lyase
TRINITY_DN221109_c0_g2_i3	2.18951	-0.103165	0.00757994	0.244937	up	hypothetical protein PHAVU_001G193500g
TRINITY_DN219387_c0_g3_i3	1.65499	2.52634	0.00758827	0.244937	up	sulfite exporter TauE/SafE family protein 3-like isoform X1
TRINITY_DN201666_c0_g1_i1	2.91619	-0.229034	0.00794608	0.25091	up	stellacyanin
TRINITY_DN220801_c0_g1_i3	3.03297	2.0579	0.00807856	0.25091	up	uncharacterized protein LOC112417450
TRINITY_DN225669_c0_g1_i1	1.31218	1.73261	0.00851692	0.257299	up	protein DMR6-LIKE OXYGENASE 1-like
TRINITY_DN225262_c0_g1_i7	2.18431	0.739952	0.00870073	0.260213	up	uncharacterized protein At4g17910 isoform X1
TRINITY_DN216636_c0_g1_i2	2.47503	0.975993	0.00886481	0.263138	up	PREDICTED: protein DMR6-LIKE OXYGENASE 1-like
TRINITY_DN217956_c0_g2_i1	1.01899	4.32312	0.00916772	0.265854	up	probable peroxygenase 4
TRINITY_DN218500_c0_g1_i1	2.02026	0.291629	0.00947716	0.271234	up	disease resistance protein At4g27190 isoform X2
TRINITY_DN219597_c0_g1_i4	1.72007	0.297263	0.00965225	0.274507	up	uncharacterized protein LOC109812772
TRINITY_DN245130_c1_g2_i2	1.8503	0.554619	0.00966578	0.274507	up	uncharacterized protein LOC114397343
TRINITY_DN220430_c1_g1_i1	1.39676	1.41285	0.00976902	0.274575	up	S-protein homolog 5
TRINITY_DN238822_c1_g1_i5	2.63351	6.34998	0.0102234	0.280517	up	polygalacturonase inhibitor-like
TRINITY_DN225340_c0_g1_i1	1.04001	3.15466	0.0103816	0.283301	up	probable pinoresinol-lariciresinol reductase 3 isoform X1
TRINITY_DN207397_c0_g1_i1	1.21579	2.90777	0.0104971	0.284505	up	PREDICTED: uncharacterized protein LOC109228224
TRINITY_DN213254_c4_g3_i6	2.20637	5.3741	0.0105527	0.285424	up	PREDICTED: allene oxide cyclase, chloroplastic-like
TRINITY_DN216741_c0_g1_i2	1.06587	5.49628	0.0108011	0.288251	up	uncharacterized protein LOC100783932
TRINITY_DN224791_c3_g1_i2	1.3977	1.51723	0.0108231	0.288251	up	UDP-glycosyltransferase 83A1-like
TRINITY_DN215897_c0_g2_i3	2.01472	1.80325	0.0112771	0.296776	up	2-oxoglutarate-Fe(II) type oxidoreductase hxnY isoform X2
TRINITY_DN226516_c1_g2_i3	1.59472	0.213496	0.0114263	0.298741	up	PREDICTED: uncharacterized protein LOC109328139
TRINITY_DN233641_c2_g3_i3	2.05121	0.174958	0.0114566	0.298741	up	dolichol-phosphate mannose synthase subunit 2
TRINITY_DN221757_c1_g1_i3	1.64847	1.68188	0.0122112	0.311936	up	1-aminocyclopropane-1-carboxylate oxidase homolog 1-like
TRINITY_DN241007_c0_g3_i1	1.23396	4.73844	0.0125275	0.314448	up	PREDICTED: rubisco accumulation factor 1, chloroplastic-like, partial
TRINITY_DN244927_c4_g1_i3	1.94554	0.2231	0.0128178	0.319213	up	uncharacterized protein LOC110942907
TRINITY_DN237093_c1_g1_i9	1.11378	2.67088	0.0131281	0.322605	up	alpha-N-acetylglucosaminidase isoform X2
TRINITY_DN223598_c4_g1_i2	1.69126	0.671545	0.0131481	0.322605	up	BTB/POZ domain-containing protein At1g50280
TRINITY_DN234106_c0_g2_i1	1.23069	1.52597	0.0132512	0.324343	up	annexin D3
TRINITY_DN240403_c1_g2_i2	1.50175	0.461093	0.0135995	0.328828	up	uncharacterized protein LOC112416617
TRINITY_DN243685_c1_g1_i11	1.90484	1.05602	0.0136292	0.329104	up	uncharacterized protein LOC109811770 isoform X2
TRINITY_DN222643_c0_g1_i11	2.44731	0.310519	0.014203	0.335867	up	uncharacterized protein LOC100306155 isoform X1
TRINITY_DN214548_c0_g1_i1	1.4937	3.09311	0.0147415	0.343532	up	uncharacterized protein At2g34160
TRINITY_DN241199_c3_g1_i5	1.09441	1.98024	0.0158399	0.353044	up	PREDICTED: basic leucine zipper 24-like isoform X2
TRINITY_DN231685_c1_g1_i3	1.42285	1.75954	0.0160753	0.354929	up	GDSL esterase/lipase 5-like
TRINITY_DN219924_c1_g2_i2	1.59185	0.28732	0.0162861	0.356615	up	uncharacterized protein LOC109812344 isoform X1
TRINITY_DN232455_c2_g2_i15	1.22428	5.7223	0.0166127	0.360207	up	BURP domain-containing protein 9
TRINITY_DN213617_c1_g2_i6	1.0276	3.23455	0.0171913	0.366759	up	uncharacterized acetyltransferase At3g50280
TRINITY_DN226927_c1_g1_i2	1.36467	3.54872	0.0176035	0.370337	up	uncharacterized protein LOC107492476 isoform X3
TRINITY_DN226982_c1_g3_i3	1.86835	1.45229	0.0178104	0.372803	up	uncharacterized protein LOC25482784
TRINITY_DN207748_c0_g1_i2	1.15641	2.08557	0.0192533	0.384878	up	PREDICTED: uncharacterized protein LOC109325529
TRINITY_DN220066_c1_g1_i1	1.27043	0.322547	0.0200365	0.390702	up	hypothetical protein PHAVU_007G137800g
TRINITY_DN233560_c0_g1_i1	2.45078	-0.503534	0.0202629	0.39286	up	uncharacterized protein LOC112419355
TRINITY_DN233051_c0_g2_i5	2.04975	-0.361672	0.0203098	0.39286	up	increased DNA methylation 1-like
TRINITY_DN208162_c0_g1_i1	1.28924	1.68989	0.0205328	0.395355	up	uncharacterized protein LOC106780127
TRINITY_DN219679_c2_g1_i20	2.37353	-0.373148	0.0213474	0.402874	up	PREDICTED: uncharacterized protein LOC104227744
TRINITY_DN242906_c2_g1_i1	1.49158	1.53342	0.0213908	0.403312	up	PREDICTED: uncharacterized protein LOC109000480
TRINITY_DN219707_c5_g1_i2	1.38499	3.92382	0.0214757	0.404529	up	putative F-box/FBD/LRR-repeat protein At1g78760
TRINITY_DN223325_c4_g2_i2	1.4023	2.97661	0.0225952	0.414654	up	uncharacterized protein LOC100801392
TRINITY_DN211205_c0_g1_i1	1.10456	2.44319	0.0229016	0.416236	up	uncharacterized protein LOC100803152
TRINITY_DN243401_c0_g1_i6	1.7095	1.61916	0.0229284	0.416236	up	lysine-specific demethylase JMJ25 isoform X2
TRINITY_DN224216_c0_g1_i2	1.61409	1.05507	0.0233561	0.419466	up	LOW QUALITY PROTEIN: zinc finger BED domain-containing protein RICESLEEPER 2-like
TRINITY_DN240118_c3_g2_i1	1.85973	0.291802	0.0236461	0.422284	up	protein NBR1 homolog isoform X3
TRINITY_DN241085_c1_g2_i7	1.74272	3.60287	0.0240361	0.423737	up	2-oxoglutarate-Fe(II) type oxidoreductase hxnY-like isoform X2
TRINITY_DN233434_c8_g2_i7	1.21845	4.62474	0.0240867	0.423737	up	protein PIN-LIKES 3
TRINITY_DN230419_c0_g1_i3	1.89784	1.65791	0.0242332	0.42383	up	ADP-ribosylation factor 2-like isoform X1
TRINITY_DN229060_c0_g1_i8	1.11359	2.22768	0.0242426	0.42383	up	sulfite exporter TauE/SafE family protein 2 isoform X3
TRINITY_DN225019_c2_g4_i1	2.53033	-0.464293	0.0246635	0.427599	up	uncharacterized protein LOC112325581
TRINITY_DN227866_c3_g1_i2	1.09156	2.92961	0.0251334	0.431464	up	protein STAY-GREEN, chloroplastic
TRINITY_DN214515_c8_g1_i3	1.60342	0.0156891	0.0253017	0.432773	up	uncharacterized protein LOC100792868
TRINITY_DN224771_c1_g1_i4	1.81184	4.37512	0.0254121	0.432773	up	PREDICTED: photosynthetic NDH subunit of lumenal location 3, chloroplastic
TRINITY_DN213391_c0_g1_i2	1.45457	2.59628	0.0254654	0.432773	up	PREDICTED: trans-resveratrol di-O-methyltransferase-like
TRINITY_DN234458_c3_g2_i1	1.28527	1.48941	0.0258975	0.436034	up	uncharacterized protein LOC102612976 isoform X1
TRINITY_DN228877_c4_g1_i2	1.11828	1.04506	0.0264994	0.441244	up	PREDICTED: uncharacterized protein LOC109349207 isoform X2
TRINITY_DN232680_c6_g3_i1	1.54093	-0.0254437	0.0270131	0.446546	up	uncharacterized protein LOC114371330
TRINITY_DN226457_c1_g1_i6	1.71106	3.4786	0.027365	0.449993	up	uncharacterized protein LOC106382736 isoform X2
TRINITY_DN221182_c2_g1_i2	1.06884	1.32025	0.0276411	0.451478	up	B2 protein isoform X1
TRINITY_DN245480_c7_g1_i7	1.72692	1.74571	0.0279028	0.452697	up	receptor kinase-like protein Xa21
TRINITY_DN231274_c1_g1_i6	1.87051	0.467481	0.0279361	0.452697	up	putative indole-3-acetic acid-amido synthetase GH3.9 isoform X1
TRINITY_DN220812_c0_g2_i1	1.09833	4.41702	0.0282053	0.453678	up	uncharacterized protein LOC114423420
TRINITY_DN224937_c4_g1_i6	1.12337	3.02743	0.0289403	0.460137	up	extra-large guanine nucleotide-binding protein 1-like
TRINITY_DN231519_c2_g1_i4	2.48834	0.237836	0.029011	0.460758	up	PREDICTED: uncharacterized protein LOC109347474 isoform X1
TRINITY_DN219439_c8_g2_i1	1.0216	4.79307	0.0291578	0.461253	up	hypothetical protein PHAVU_010G127400g
TRINITY_DN205199_c0_g1_i1	1.95043	0.296391	0.0294938	0.46217	up	uncharacterized protein LOC101489777 isoform X1
TRINITY_DN213178_c5_g1_i1	1.52643	0.401348	0.0296333	0.463483	up	uncharacterized protein LOC112735174
TRINITY_DN223792_c1_g3_i1	2.85092	0.187996	0.0300185	0.46709	up	PREDICTED: dirigent protein 16-like
TRINITY_DN215847_c0_g1_i21	1.614	1.78381	0.0303317	0.46916	up	PREDICTED: LRR receptor-like serine/threonine-protein kinase GSO2 isoform X1
TRINITY_DN215960_c0_g1_i1	1.64284	0.799686	0.0308023	0.473365	up	uncharacterized protein LOC109807112
TRINITY_DN215575_c1_g1_i1	1.39698	0.981251	0.0309984	0.474564	up	TMV resistance protein N isoform X7
TRINITY_DN230067_c7_g1_i2	1.79161	0.104895	0.0313329	0.476887	up	uncharacterized protein LOC101491510
TRINITY_DN227501_c4_g7_i2	1.32526	0.667448	0.0320983	0.482514	up	PREDICTED: uncharacterized protein LOC106297605
TRINITY_DN238052_c0_g1_i5	1.03082	2.22216	0.032317	0.483756	up	uncharacterized protein LOC106754383 isoform X2
TRINITY_DN223996_c0_g1_i2	1.3359	0.668366	0.032476	0.484179	up	GDSL esterase/lipase At5g37690
TRINITY_DN221106_c5_g1_i8	1.42093	2.37969	0.0326842	0.485771	up	uncharacterized protein LOC109811199
TRINITY_DN244024_c0_g1_i1	1.53079	1.24613	0.0342461	0.493956	up	uncharacterized protein LOC4343675
TRINITY_DN214925_c0_g1_i2	1.53904	1.83705	0.0344817	0.494935	up	uncharacterized protein LOC102668481
TRINITY_DN220962_c2_g3_i4	1.85046	1.70405	0.0345199	0.494935	up	receptor-like protein 7
TRINITY_DN241310_c1_g1_i13	1.39546	0.244503	0.0348166	0.496086	up	F-box/kelch-repeat protein At3g23880
TRINITY_DN212677_c0_g1_i3	1.27091	1.37311	0.0350063	0.497723	up	GDSL esterase/lipase At1g29670-like isoform X1
TRINITY_DN204958_c0_g1_i1	1.47957	0.429689	0.0369741	0.510771	up	hypothetical protein PHAVU_007G195500g
TRINITY_DN222034_c2_g2_i4	1.3342	0.122985	0.0371018	0.510771	up	uncharacterized protein LOC112801055
TRINITY_DN238621_c1_g1_i5	1.51973	-0.133434	0.037135	0.510875	up	scopoletin 8-hydroxylase-like
TRINITY_DN231723_c3_g1_i11	1.20924	0.980047	0.0373036	0.51284	up	hypothetical protein PHAVU_007G010900g
TRINITY_DN207614_c0_g1_i1	3.22361	-0.258428	0.037493	0.514275	up	putative EG45-like domain containing protein 1
TRINITY_DN234528_c5_g2_i3	1.3709	1.3718	0.0377832	0.514648	up	uncharacterized protein LOC101514005
TRINITY_DN234962_c0_g1_i5	1.0855	0.782537	0.038112	0.515571	up	uncharacterized protein LOC109813157
TRINITY_DN230630_c0_g2_i1	1.25154	1.1268	0.0382801	0.515953	up	PREDICTED: uncharacterized protein LOC109359708
TRINITY_DN243494_c4_g3_i2	1.14913	2.29951	0.0387798	0.518138	up	uncharacterized protein LOC110786231
TRINITY_DN244831_c2_g1_i3	2.60693	1.15981	0.0392628	0.521107	up	protein ECERIFERUM 1 isoform X2
TRINITY_DN209809_c0_g1_i1	1.1122	2.14857	0.0400237	0.525065	up	uncharacterized protein LOC114183129
TRINITY_DN228622_c1_g1_i1	1.62102	2.79004	0.040376	0.525065	up	pectin acetylesterase 12 isoform X1
TRINITY_DN230613_c0_g1_i1	1.1284	0.704632	0.0403775	0.525065	up	polygalacturonase QRT3
TRINITY_DN182993_c0_g1_i2	1.85323	1.01694	0.0409267	0.526288	up	uncharacterized protein LOC112420112
TRINITY_DN234291_c0_g2_i1	1.22039	1.07812	0.0423519	0.532683	up	probable metal-nicotianamine transporter YSL6 isoform X2
TRINITY_DN236048_c0_g4_i3	1.16598	2.48996	0.0426502	0.533773	up	uncharacterized protein LOC100820463
TRINITY_DN229897_c1_g1_i2	1.60583	1.04018	0.0427329	0.533773	up	PREDICTED: uncharacterized protein LOC109353483 isoform X1
TRINITY_DN242830_c1_g3_i5	1.18628	1.90659	0.0431128	0.536325	up	cyclin-U2-1-like
TRINITY_DN210782_c0_g1_i2	1.81632	0.214156	0.0431224	0.536325	up	uncharacterized protein LOC107424280 isoform X1
TRINITY_DN221764_c0_g1_i1	2.18993	0.175488	0.0431271	0.536325	up	uncharacterized protein LOC113868894 isoform X1
TRINITY_DN221081_c2_g1_i1	1.13036	0.49148	0.0435528	0.538619	up	hypothetical protein PHAVU_011G028400g
TRINITY_DN228823_c2_g1_i3	1.43747	6.81894	0.0436614	0.538627	up	polygalacturonase 1 beta-like protein 3
TRINITY_DN244843_c4_g4_i1	1.10739	1.75132	0.0437126	0.538627	up	uncharacterized protein LOC101496630
TRINITY_DN230648_c1_g1_i2	1.00558	0.911537	0.0444192	0.539471	up	uncharacterized protein LOC114396920
TRINITY_DN210037_c0_g1_i2	1.30893	0.0272794	0.0450885	0.542804	up	GTP-binding nuclear protein Ran-3-like
TRINITY_DN245554_c11_g2_i17	1.19572	2.26393	0.0456708	0.544525	up	protein SUPPRESSOR OF npr1-1, CONSTITUTIVE 1 isoform X1
TRINITY_DN221708_c0_g1_i2	1.31597	-0.0495518	0.0459746	0.545893	up	uncharacterized protein LOC111994560
TRINITY_DN243076_c2_g1_i10	1.11486	3.31878	0.0467856	0.551258	up	epidermis-specific secreted glycoprotein EP1-like
TRINITY_DN228299_c0_g1_i2	1.7347	-0.272407	0.0468933	0.551384	up	vacuolar iron transporter homolog 2-like
TRINITY_DN235894_c3_g1_i4	1.52535	0.0464322	0.0469212	0.551384	up	nudix hydrolase 2-like
TRINITY_DN237320_c1_g6_i5	1.24724	0.0792869	0.0469338	0.551384	up	uncharacterized protein LOC109792396
TRINITY_DN227903_c0_g1_i2	1.29796	5.16867	0.0477989	0.555716	up	abscisic acid receptor PYL9-like
TRINITY_DN212731_c0_g2_i1	1.92962	-0.298289	0.0485841	0.557627	up	phytosulfokines-like
TRINITY_DN231217_c1_g4_i3	1.39873	6.05792	7.03e-05	0.0121686	up	hypothetical protein PHAVU_001G125800g
TRINITY_DN234434_c1_g1_i1	2.11865	0.23817	0.000577575	0.0516657	up	receptor like protein kinase S.2-like
TRINITY_DN235484_c4_g1_i3	3.24998	2.95726	0.000768962	0.0622955	up	putative bark agglutinin LECRPA3
TRINITY_DN233763_c0_g1_i3	3.1887	3.2978	0.00139307	0.0908139	up	putative bark agglutinin LECRPA3
TRINITY_DN216190_c0_g1_i1	1.446	0.679631	0.00544408	0.199651	up	casein kinase 1-like protein 2 isoform X2
TRINITY_DN233780_c1_g4_i1	1.39597	2.85503	0.0090813	0.265383	up	tyrosine-protein phosphatase DSP1 isoform X3
TRINITY_DN230726_c1_g2_i1	1.05299	3.26729	0.0175134	0.369299	up	LEAF RUST 10 DISEASE-RESISTANCE LOCUS RECEPTOR-LIKE PROTEIN KINASE-like 2.1
TRINITY_DN237607_c0_g1_i1	1.08197	1.2079	0.0246725	0.427599	up	nodulation receptor kinase-like
TRINITY_DN224343_c0_g1_i1	1.45002	0.277449	0.0264552	0.440876	up	PREDICTED: uncharacterized protein LOC108340924
TRINITY_DN221058_c1_g1_i13	1.25031	1.24738	0.026647	0.442713	up	mitogen-activated protein kinase kinase 3
TRINITY_DN239317_c0_g1_i4	1.16274	5.51435	0.0358145	0.500488	up	PREDICTED: G-type lectin S-receptor-like serine/threonine-protein kinase LECRK3
TRINITY_DN228141_c1_g2_i2	2.15771	5.34881	0.0420192	0.532285	up	putative bark agglutinin LECRPA3
TRINITY_DN230830_c0_g2_i8	1.38114	0.806955	0.0420988	0.532285	up	rust resistance kinase Lr10 isoform X2
TRINITY_DN212502_c0_g1_i2	3.5562	0.181249	0.0421187	0.532285	up	probable LRR receptor-like serine/threonine-protein kinase At1g05700 isoform X1
TRINITY_DN244001_c1_g3_i1	1.17067	0.955398	0.0482608	0.555904	up	LEAF RUST 10 DISEASE-RESISTANCE LOCUS RECEPTOR-LIKE PROTEIN KINASE-like 1.4 isoform X3
TRINITY_DN218119_c6_g1_i3	2.77824	1.49803	0.000512901	0.0473673	up	non-specific lipid-transfer protein 8
TRINITY_DN225939_c2_g3_i2	4.84824	1.63669	0.00152093	0.0951221	up	ADP,ATP carrier protein
TRINITY_DN241152_c2_g2_i3	1.82108	0.514804	0.017336	0.36786	up	protein RSI-1
TRINITY_DN243227_c1_g1_i11	1.10364	3.61771	0.0324105	0.483926	up	vacuolar protein sorting-associated protein 52 A
TRINITY_DN225466_c0_g1_i3	1.00595	5.24127	0.0353895	0.499611	up	bidirectional sugar transporter SWEET17-like isoform X1
TRINITY_DN231579_c4_g2_i4	1.01241	4.39897	0.0459683	0.545893	up	bidirectional sugar transporter SWEET14-like
TRINITY_DN220699_c0_g1_i1	1.65401	1.88572	0.000437257	0.0429675	up	protein DETOXIFICATION 40 isoform X1
TRINITY_DN212474_c5_g1_i3	1.96713	0.145142	0.00243318	0.122015	up	ABC transporter B family member 2-like
TRINITY_DN212651_c0_g1_i3	1.0897	4.96521	0.00480857	0.18325	up	ABC transporter C family member 14-like
TRINITY_DN191349_c0_g1_i1	1.80425	0.679978	0.0101179	0.280517	up	protein DETOXIFICATION 48-like
TRINITY_DN231139_c0_g2_i3	1.78431	-0.211642	0.023984	0.423737	up	ABC transporter G family member 10
TRINITY_DN229490_c0_g1_i2	1.33918	0.435324	0.0244292	0.424859	up	PREDICTED: ABC transporter G family member 36
TRINITY_DN221903_c6_g1_i1	4.60361	0.341911	7.06e-08	7.04e-05	up	PREDICTED: phospholipid--sterol O-acyltransferase-like isoform X3
TRINITY_DN232021_c5_g1_i14	4.02478	1.09196	1.22e-07	0.000106216	up	uncharacterized protein LOC112421337
TRINITY_DN229598_c0_g1_i2	2.34337	6.36885	8.51e-07	0.000467245	up	PREDICTED: uncharacterized protein LOC108328504
TRINITY_DN217791_c0_g1_i4	4.98632	3.01398	9.52e-07	0.000487104	up	hypothetical protein PHAVU_009G211300g, partial
TRINITY_DN226624_c1_g2_i2	3.97747	2.09195	9.99e-07	0.000498384	up	uncharacterized protein LOC107427690 isoform X1
TRINITY_DN235237_c0_g1_i6	1.14079	5.95816	6.12e-05	0.0111977	up	PREDICTED: aspartic proteinase CDR1-like isoform X1
TRINITY_DN245135_c4_g2_i18	3.33271	-0.217015	0.000191958	0.0247043	up	PREDICTED: uncharacterized protein LOC108663577
TRINITY_DN214103_c0_g1_i13	3.26297	-0.276932	0.000319707	0.033923	up	PREDICTED: uncharacterized protein LOC108339323
TRINITY_DN244980_c4_g1_i17	2.5111	2.30544	0.000785925	0.0627105	up	uncharacterized protein LOC25497601
TRINITY_DN243341_c2_g1_i10	1.25209	2.39137	0.0016022	0.0983402	up	uncharacterized protein LOC25479838 isoform X1
TRINITY_DN233422_c4_g1_i13	1.24493	2.71027	0.00211105	0.112296	up	uncharacterized protein LOC114401938
TRINITY_DN223143_c0_g2_i1	2.56723	-0.440968	0.00216162	0.114104	up	PREDICTED: uncharacterized protein LOC109340574
TRINITY_DN202646_c0_g1_i1	1.41514	2.99295	0.00310612	0.142439	up	uncharacterized protein LOC113853269
TRINITY_DN227655_c1_g5_i3	1.1688	1.97349	0.0031985	0.143672	up	granule-bound starch synthase 1, chloroplastic/amyloplastic-like
TRINITY_DN213614_c0_g1_i1	1.06379	4.0128	0.003715	0.158342	up	hypothetical protein PHAVU_003G041400g
TRINITY_DN232214_c0_g3_i3	1.54145	2.68421	0.0037228	0.158342	up	uncharacterized protein LOC11436696 isoform X2
TRINITY_DN211607_c0_g1_i2	1.14084	3.55937	0.0039529	0.164276	up	uncharacterized protein LOC114749635
TRINITY_DN222379_c1_g1_i8	1.02055	6.40319	0.0045462	0.177471	up	uncharacterized protein LOC113711576
TRINITY_DN236017_c4_g6_i1	1.9412	0.61858	0.00512759	0.191823	up	PREDICTED: uncharacterized protein LOC108327197
TRINITY_DN188548_c0_g1_i2	1.85658	2.1921	0.00728622	0.240318	up	hypothetical protein PHAVU_002G301100g
TRINITY_DN241452_c0_g2_i1	1.4425	2.2188	0.00744011	0.242723	up	uncharacterized protein LOC114287097
TRINITY_DN217872_c2_g2_i1	1.59408	1.05978	0.00779961	0.248939	up	putative pentatricopeptide repeat-containing protein At1g16830 isoform X1
TRINITY_DN235622_c0_g2_i2	2.03484	-0.219561	0.00819909	0.25279	up	uncharacterized protein LOC101493669
TRINITY_DN213859_c0_g1_i5	1.43008	0.988815	0.0086239	0.259081	up	PREDICTED: uncharacterized protein LOC108323289
TRINITY_DN238877_c3_g1_i5	1.80694	0.736652	0.00916921	0.265854	up	PREDICTED: pentatricopeptide repeat-containing protein At1g62930, chloroplastic-like
TRINITY_DN218038_c1_g2_i5	1.62479	0.407304	0.0104062	0.283584	up	uncharacterized protein At5g48480
TRINITY_DN219784_c0_g1_i1	2.96477	0.821361	0.0105596	0.285424	up	uncharacterized protein LOC114188882
TRINITY_DN215170_c1_g1_i7	1.31732	0.668757	0.0119664	0.308008	up	uncharacterized protein LOC107628302 isoform X2
TRINITY_DN217367_c0_g1_i2	1.03205	2.56231	0.0136439	0.329104	up	uncharacterized protein LOC100815479 isoform X2
TRINITY_DN215452_c0_g1_i3	1.66788	3.77054	0.0163993	0.358306	up	uncharacterized protein LOC113873632
TRINITY_DN232162_c1_g1_i10	1.69079	-0.0425868	0.0176477	0.370565	up	PREDICTED: uncharacterized protein LOC105351664
TRINITY_DN232455_c2_g2_i13	1.2844	4.0403	0.0182691	0.374527	up	uncharacterized protein LOC114162428
TRINITY_DN240185_c3_g1_i7	1.26004	1.42817	0.0195406	0.3875	up	uncharacterized protein LOC112420788
TRINITY_DN239996_c0_g1_i5	1.4542	0.580008	0.0198107	0.388196	up	zinc-finger homeodomain protein 4
TRINITY_DN209311_c0_g1_i1	1.75422	-0.00161275	0.0209314	0.398797	up	PREDICTED: pentatricopeptide repeat-containing protein At1g73400, mitochondrial
TRINITY_DN227692_c2_g1_i11	1.01965	1.92327	0.0209572	0.398906	up	uncharacterized protein LOC101497834 isoform X3
TRINITY_DN228192_c3_g2_i1	1.39023	2.4674	0.0221017	0.410125	up	UDP-D-apiose/UDP-D-xylose synthase 1
TRINITY_DN226193_c0_g1_i5	1.45485	0.294133	0.0228517	0.416236	up	transcription factor TCP10
TRINITY_DN227886_c0_g4_i1	1.01714	1.27708	0.0229833	0.416236	up	hypothetical protein PHAVU_005G099000g
TRINITY_DN224318_c6_g1_i2	1.40422	2.92584	0.0230708	0.416834	up	uncharacterized protein LOC106752742
TRINITY_DN240092_c4_g2_i2	1.08231	1.57321	0.0231262	0.417109	up	uncharacterized protein LOC25483568 isoform X2
TRINITY_DN228518_c0_g1_i3	1.81218	0.673612	0.0238243	0.423194	up	VAN3-binding protein-like
TRINITY_DN213862_c0_g1_i2	1.92532	0.826791	0.026032	0.436464	up	F-box/FBD/LRR-repeat protein At3g14710
TRINITY_DN237742_c0_g1_i10	1.67629	1.39834	0.0282738	0.45374	up	uncharacterized protein LOC25490940 isoform X4
TRINITY_DN219171_c5_g1_i2	1.67315	0.693512	0.0290637	0.461071	up	uncharacterized protein LOC112416305 isoform X1
TRINITY_DN223726_c3_g1_i2	1.27775	0.467918	0.0297929	0.465394	up	uncharacterized protein LOC25480788
TRINITY_DN222894_c5_g1_i9	1.23629	1.68807	0.0303632	0.46916	up	glycerophosphodiester phosphodiesterase GDPDL4-like isoform X1
TRINITY_DN240766_c1_g2_i6	1.85154	0.441936	0.0315433	0.478432	up	GDSL esterase/lipase APG
TRINITY_DN228217_c3_g1_i2	2.37287	0.72316	0.0322954	0.483756	up	uncharacterized protein LOC112417396
TRINITY_DN214264_c0_g1_i11	1.94105	1.22794	0.0326862	0.485771	up	early nodulin-75-like
TRINITY_DN233338_c3_g1_i10	1.64527	1.69016	0.0327342	0.485771	up	uncharacterized protein LOC111010521
TRINITY_DN239994_c2_g3_i4	1.28118	1.47671	0.0334449	0.491643	up	uncharacterized protein LOC112420791
TRINITY_DN237433_c0_g1_i3	1.03321	1.94007	0.0338915	0.491703	up	PREDICTED: uncharacterized protein LOC109341541
TRINITY_DN223139_c1_g1_i22	2.18181	0.132786	0.0348045	0.496086	up	deoxynucleoside triphosphate triphosphohydrolase SAMHD1 homolog
TRINITY_DN225243_c1_g3_i2	1.43367	2.28867	0.035617	0.500438	up	PREDICTED: laccase-4-like, partial
TRINITY_DN230000_c5_g1_i9	2.37097	0.0352478	0.0405329	0.525349	up	PREDICTED: uncharacterized protein LOC103336456
TRINITY_DN231715_c5_g1_i6	1.47256	0.799576	0.0406616	0.525676	up	putative pentatricopeptide repeat-containing protein At1g16830
TRINITY_DN229879_c1_g4_i2	1.38968	-0.0940862	0.0413723	0.530038	up	uncharacterized protein LOC109810994
TRINITY_DN215431_c2_g1_i6	1.0986	0.909654	0.0416216	0.530746	up	uncharacterized protein LOC25490940 isoform X9
TRINITY_DN239717_c2_g1_i12	1.23318	0.715898	0.0446224	0.539471	up	uncharacterized protein LOC11422483
TRINITY_DN230425_c2_g3_i4	1.11594	0.305717	0.0449092	0.541298	up	putative F-box/FBD/LRR-repeat protein At5g56810
TRINITY_DN217902_c3_g6_i1	1.19707	0.282176	0.0483134	0.555904	up	probable aldo-keto reductase 1
TRINITY_DN221814_c0_g2_i4	-1.75388	5.94512	0.00240403	0.121715	down	5&apos;-3&apos; exoribonuclease 3-like isoform X3
TRINITY_DN230621_c0_g5_i2	-1.12261	7.31848	0.000198245	0.0250728	down	probable histone H2A.1
TRINITY_DN222992_c1_g2_i9	-1.08519	6.74225	0.000777601	0.0622955	down	hypothetical protein PHAVU_002G296700g
TRINITY_DN238225_c1_g3_i5	-1.62039	1.80121	0.00165309	0.0996251	down	histone H3.2
TRINITY_DN215333_c1_g1_i3	-1.36785	2.82548	0.00205953	0.11164	down	probable histone H2A.5
TRINITY_DN224913_c6_g2_i9	-1.15734	4.39071	0.00379487	0.160722	down	histone H4
TRINITY_DN243223_c4_g3_i1	-1.03956	7.72295	0.00415688	0.169503	down	histone H4-like
TRINITY_DN230621_c0_g1_i12	-1.17782	6.15026	0.00669451	0.231839	down	probable histone H2A.1
TRINITY_DN217314_c1_g2_i1	-1.01802	6.65125	0.00867178	0.260127	down	histone H4
TRINITY_DN237351_c2_g5_i1	-1.42198	3.92656	0.0174784	0.368952	down	histone H3.2-like
TRINITY_DN239125_c1_g2_i6	-1.22254	4.8459	0.0176705	0.370654	down	histone H2A.1-like
TRINITY_DN232100_c1_g1_i6	-1.01543	4.0272	0.0182169	0.374527	down	histone H4
TRINITY_DN207191_c0_g1_i3	-1.00059	6.23926	0.0248658	0.428988	down	histone H2AX
TRINITY_DN241189_c0_g1_i2	-1.2409	4.76152	0.00742535	0.242723	down	PREDICTED: condensin complex subunit 2-like isoform X1
TRINITY_DN242453_c2_g2_i1	-1.59775	1.23653	0.00309316	0.142439	down	PREDICTED: histone deacetylase 9 isoform X2
TRINITY_DN223861_c1_g1_i2	-1.26811	3.10571	0.00340636	0.15	down	PREDICTED: glycerophosphodiester phosphodiesterase GDPD1, chloroplastic
TRINITY_DN230807_c2_g2_i4	-1.7089	1.03012	0.0046641	0.180659	down	NADH dehydrogenase subunit 4
TRINITY_DN236724_c0_g2_i5	-1.12445	0.949582	0.0416794	0.530746	down	zeaxanthin epoxidase, chloroplastic isoform X3
TRINITY_DN217014_c0_g1_i3	-1.27545	2.40084	0.000671282	0.0577187	down	MLO-like protein 4
TRINITY_DN239877_c1_g1_i5	-1.01406	4.45032	0.00670142	0.231839	down	G2/mitotic-specific cyclin-1
TRINITY_DN213913_c0_g2_i1	-1.33294	1.96881	0.0185337	0.37754	down	hypothetical protein PHAVU_011G179000g
TRINITY_DN227127_c1_g1_i1	-1.01045	4.0774	0.0240584	0.423737	down	PH, RCC1 and FYVE domains-containing protein 1 isoform X1
TRINITY_DN230362_c0_g1_i1	-2.15044	-0.00532981	0.0107107	0.286404	down	serine carboxypeptidase-like 45
TRINITY_DN241727_c2_g1_i6	-1.85595	1.64228	0.0152613	0.345841	down	uncharacterized protein LOC101506127
TRINITY_DN226799_c3_g2_i2	-2.06249	1.33655	0.0375626	0.514275	down	aminotransferase ALD1, chloroplastic-like
TRINITY_DN228274_c0_g1_i4	-1.50803	0.0511051	0.0396789	0.523489	down	intermediate cleaving peptidase 55, mitochondrial isoform X2
TRINITY_DN236186_c0_g1_i6	-3.1487	4.91265	6.67e-08	7e-05	down	probable pectinesterase 68
TRINITY_DN224752_c2_g3_i2	-1.31719	7.07572	2.74e-07	0.000210448	down	probable aquaporin PIP1-2
TRINITY_DN219447_c2_g1_i2	-1.18083	6.93406	4.27e-07	0.000283903	down	endoglucanase 17-like
TRINITY_DN212204_c0_g1_i1	-2.45118	1.30657	7.08e-05	0.0121686	down	expansin-A11-like
TRINITY_DN242453_c2_g3_i4	-1.36541	2.55594	0.00100182	0.0727515	down	PREDICTED: probable aquaporin PIP-type 7a
TRINITY_DN220710_c2_g4_i1	-2.86265	-0.0626351	0.00138061	0.0902964	down	probable xyloglucan endotransglucosylase/hydrolase protein 26
TRINITY_DN222622_c0_g1_i1	-1.01485	5.44026	0.00942655	0.270952	down	endoglucanase 8-like
TRINITY_DN222937_c2_g1_i1	-2.48571	-0.304234	0.0172034	0.366759	down	pectinesterase QRT1-like isoform X1
TRINITY_DN223005_c3_g1_i1	-2.46476	3.4761	1.18e-09	2.61e-06	down	long chain acyl-CoA synthetase 1
TRINITY_DN219222_c1_g1_i8	-2.23355	-0.24759	0.0248566	0.428988	down	PREDICTED: delta(7)-sterol-C5(6)-desaturase-like
TRINITY_DN239300_c0_g4_i1	-2.18389	0.547204	0.00615289	0.218007	down	probable acyl-activating enzyme 6
TRINITY_DN212467_c0_g2_i3	-6.89602	-0.027839	1.35e-06	0.000656275	down	PREDICTED: 40S ribosomal protein S28-1-like
TRINITY_DN226107_c1_g3_i2	-4.9016	1.37794	4.24e-09	7.68e-06	down	PREDICTED: transcription repressor MYB6-like
TRINITY_DN226107_c1_g2_i1	-4.50905	2.856	5.54e-09	9.2e-06	down	transcription factor MYB13
TRINITY_DN187374_c0_g1_i1	-3.31741	0.0594296	1.21e-05	0.00351044	down	PREDICTED: transcription factor MUTE-like
TRINITY_DN227486_c0_g1_i4	-6.27536	-0.493292	2.04e-05	0.00497366	down	homeobox-DDT domain protein RLT1 isoform X4
TRINITY_DN229209_c1_g1_i6	-1.45536	3.54179	3.34e-05	0.00715472	down	AP2-like ethylene-responsive transcription factor At1g16060
TRINITY_DN231090_c2_g2_i1	-1.05104	4.77009	0.000685479	0.0584357	down	two-component response regulator-like PRR95 isoform X1
TRINITY_DN236060_c3_g1_i1	-1.20137	6.2254	0.00145718	0.0925725	down	PREDICTED: scarecrow-like protein 28
TRINITY_DN243891_c3_g2_i8	-1.28559	3.18698	0.00147478	0.093393	down	homeobox protein knotted-1-like LET12 isoform X3
TRINITY_DN210254_c0_g1_i1	-1.0513	3.47193	0.00152548	0.0951221	down	uncharacterized protein LOC112422156
TRINITY_DN230395_c1_g3_i2	-1.23228	2.60894	0.00217796	0.114633	down	WUSCHEL-related homeobox 1-like isoform X2
TRINITY_DN242625_c0_g1_i3	-1.23206	2.09374	0.00220944	0.114891	down	B3 domain-containing protein Os03g0120900
TRINITY_DN240810_c0_g1_i1	-1.17239	4.72259	0.00224708	0.115231	down	homeobox-leucine zipper protein HDG5-like isoform X1
TRINITY_DN220007_c0_g1_i3	-1.09568	2.79797	0.00450009	0.176858	down	transcription factor MYB16-like
TRINITY_DN213112_c0_g1_i1	-1.2245	1.47953	0.00793502	0.25091	down	PREDICTED: transcription factor bHLH14-like
TRINITY_DN234262_c0_g3_i2	-1.24199	1.27568	0.0084077	0.256056	down	PREDICTED: B3 domain-containing transcription factor NGA1-like isoform X2
TRINITY_DN217734_c4_g1_i7	-1.61954	1.72922	0.0186874	0.378794	down	PREDICTED: uncharacterized protein LOC108325332
TRINITY_DN240781_c0_g2_i5	-2.18257	0.511627	0.0317917	0.479791	down	exosome complex exonuclease RRP44 homolog A isoform X2
TRINITY_DN217096_c0_g2_i3	-1.35669	0.219121	0.0331103	0.488524	down	hypothetical protein PHAVU_002G253900g
TRINITY_DN224420_c1_g1_i10	-1.46449	-0.175143	0.0479741	0.555716	down	DNA-directed RNA polymerases II, IV and V subunit 11-like isoform X2
TRINITY_DN245350_c2_g1_i3	-4.52172	-0.3623	8.73e-06	0.00267897	down	uncharacterized protein LOC113740845
TRINITY_DN238783_c5_g3_i1	-2.59588	0.893076	3.09e-05	0.00677494	down	uncharacterized protein LOC114163678
TRINITY_DN216944_c4_g1_i4	-2.79251	1.46385	0.00060776	0.0538827	down	PREDICTED: uncharacterized protein LOC107062964
TRINITY_DN234163_c0_g2_i1	-2.01181	1.29225	0.00418914	0.169503	down	CHD3-type chromatin-remodeling factor PICKLE isoform X2
TRINITY_DN214269_c2_g4_i2	-2.47038	-0.288977	0.00548263	0.199941	down	uncharacterized protein LOC112419342
TRINITY_DN226572_c5_g1_i3	-3.49256	0.161888	0.00738542	0.24231	down	PREDICTED: uncharacterized protein LOC109342305
TRINITY_DN241991_c2_g1_i1	-1.6877	2.64439	0.00913421	0.265611	down	DExH-box ATP-dependent RNA helicase DExH14 isoform X1
TRINITY_DN240746_c3_g2_i3	-1.59413	0.771957	0.0197758	0.387952	down	uncharacterized protein LOC114717745
TRINITY_DN224466_c0_g1_i2	-1.16963	2.3753	0.0225647	0.41463	down	uncharacterized protein LOC106798462
TRINITY_DN243600_c1_g1_i3	-1.73562	-0.0370328	0.0254477	0.432773	down	DNA replication ATP-dependent helicase/nuclease DNA2 isoform X2
TRINITY_DN244713_c0_g1_i7	-1.6565	3.74929	0.0495458	0.561875	down	TATA-binding protein-associated factor BTAF1 isoform X3
TRINITY_DN225007_c0_g1_i12	-1.40806	3.64292	1.47e-05	0.00386297	down	(S)-coclaurine N-methyltransferase
TRINITY_DN223697_c1_g6_i1	-1.34331	2.33015	0.00361987	0.155623	down	PREDICTED: sucrose synthase 5-like
TRINITY_DN220687_c0_g2_i5	-2.24404	-0.102541	0.00496983	0.187407	down	uncharacterized protein LOC112419346
TRINITY_DN230885_c0_g1_i4	-1.60083	0.35612	0.0227709	0.416236	down	polygalacturonase At1g48100 isoform X1
TRINITY_DN241685_c2_g3_i2	-1.6538	2.05895	0.0291056	0.461071	down	hypothetical protein PHAVU_011G021900g
TRINITY_DN215142_c6_g3_i4	-1.96195	2.46136	6.68e-07	0.000391834	down	RING-H2 finger protein ATL67-like
TRINITY_DN218257_c0_g1_i1	-2.19166	3.89168	0.000410365	0.0408777	down	subtilisin-like protease SBT1.2
TRINITY_DN234361_c1_g2_i12	-1.74237	1.68573	0.00116141	0.0807242	down	alpha-mannosidase I MNS5
TRINITY_DN228668_c1_g4_i1	-1.74154	0.6604	0.0124834	0.314448	down	PREDICTED: E3 ubiquitin-protein ligase CIP8-like
TRINITY_DN226072_c2_g2_i1	-1.52108	0.221449	0.0147011	0.343532	down	hypothetical protein PHAVU_007G080300g
TRINITY_DN213415_c1_g1_i3	-2.1002	-0.204441	0.0149168	0.344429	down	PREDICTED: RING-H2 finger protein ATL57
TRINITY_DN231857_c2_g4_i4	-1.98587	1.65476	0.0249851	0.4304	down	ubiquitin carboxyl-terminal hydrolase 12 isoform X1
TRINITY_DN242121_c1_g4_i3	-1.28645	0.438814	0.0415209	0.530301	down	ubiquitin-conjugating enzyme E2 4
TRINITY_DN230358_c1_g2_i1	-1.67252	-0.0675315	0.0296473	0.463483	down	ATPase 10, plasma membrane-type-like
TRINITY_DN234978_c0_g3_i3	-3.35949	0.884627	7.93e-07	0.000451766	down	cytochrome P450 94A2-like
TRINITY_DN215491_c2_g5_i1	-1.17803	7.73728	1.93e-05	0.0047615	down	PREDICTED: chalcone synthase
TRINITY_DN232369_c0_g1_i1	-1.29076	6.50204	4.1e-05	0.00835619	down	cytochrome P450 86A8
TRINITY_DN226006_c2_g1_i7	-1.31969	2.87545	0.000176842	0.0235176	down	probable acylpyruvase FAHD1, mitochondrial
TRINITY_DN145316_c0_g1_i1	-3.69576	-0.365694	0.000272784	0.0305703	down	flavonoid 3&apos;, 5&apos;-hydroxylase
TRINITY_DN237522_c1_g1_i6	-1.60599	0.293489	0.0104281	0.283697	down	abscisic acid 8&apos;-hydroxylase 2 isoform X2
TRINITY_DN238046_c0_g1_i2	-1.12765	2.43245	0.0166573	0.360497	down	9-cis-epoxycarotenoid dioxygenase NCED1, chloroplastic-like
TRINITY_DN240855_c1_g1_i6	-1.05006	2.75741	0.0390907	0.520201	down	licodione synthase-like
TRINITY_DN235439_c0_g1_i3	-5.34496	5.86024	1.38e-21	2.75e-17	down	BURP domain protein RD22
TRINITY_DN237557_c0_g1_i1	-1.36853	6.47867	2.1e-12	6.99e-09	down	uncharacterized protein LOC107469749
TRINITY_DN213700_c0_g2_i8	-3.78885	1.77804	2.01e-10	5.01e-07	down	rho GTPase-activating protein REN1 isoform X7
TRINITY_DN222011_c0_g2_i2	-2.87061	5.71238	7.34e-09	1.13e-05	down	GDSL esterase/lipase LTL1-like
TRINITY_DN228617_c1_g3_i6	-1.06926	6.18141	2.45e-08	3.06e-05	down	multiple myeloma tumor-associated protein 2 homolog
TRINITY_DN233243_c0_g1_i1	-1.43201	7.87127	5.07e-07	0.000306453	down	hypothetical protein PHAVU_004G111300g
TRINITY_DN244730_c3_g2_i2	-2.71816	4.44444	8.67e-07	0.000467245	down	uncharacterized protein LOC112419861
TRINITY_DN242098_c1_g1_i4	-1.21229	4.96	3.53e-06	0.00135409	down	interactor of constitutive active ROPs 3 isoform X2 ROP
TRINITY_DN213342_c3_g2_i7	-1.26326	6.13793	4.78e-06	0.00170445	down	uncharacterized protein LOC107491994 isoform X1
TRINITY_DN226583_c0_g4_i2	-2.47281	2.28887	5.05e-06	0.00176642	down	gibberellin-regulated protein 6-like
TRINITY_DN218273_c0_g2_i3	-1.02881	5.97799	6.38e-06	0.0021943	down	uncharacterized protein LOC113864298 isoform X1
TRINITY_DN238338_c1_g1_i11	-1.26583	4.52808	2.75e-05	0.00616845	down	oligopeptide transporter 7-like
TRINITY_DN229406_c2_g1_i6	-1.62535	2.4042	4.83e-05	0.00950141	down	uncharacterized protein LOC109806295
TRINITY_DN238969_c0_g1_i1	-6.31606	1.13691	6.87e-05	0.0120206	down	putative FBD-associated F-box protein At3g50710
TRINITY_DN234617_c0_g1_i3	-1.40463	2.92993	7.15e-05	0.0121832	down	uncharacterized protein At1g65710
TRINITY_DN239863_c4_g1_i1	-1.1395	3.39026	7.7e-05	0.0127976	down	uncharacterized protein LOC114162944
TRINITY_DN215696_c4_g4_i4	-3.70033	1.59828	0.000103504	0.0160054	down	uncharacterized protein LOC112417101
TRINITY_DN228012_c0_g1_i2	-1.4134	5.89151	0.000108526	0.0164005	down	protein FIZZY-RELATED 3
TRINITY_DN212458_c0_g1_i1	-1.19966	3.78525	0.000127857	0.0185983	down	transcription factor SRG-like protein
TRINITY_DN223018_c3_g2_i2	-1.01715	3.60016	0.000152406	0.0211125	down	GDSL esterase/lipase EXL1-like
TRINITY_DN225711_c0_g2_i4	-1.20744	3.86119	0.00015724	0.0214296	down	PREDICTED: 1-aminocyclopropane-1-carboxylate oxidase-like
TRINITY_DN232674_c3_g1_i2	-1.69898	3.54131	0.000198592	0.0250728	down	STS14 protein
TRINITY_DN230358_c1_g1_i2	-1.96842	1.00838	0.000224115	0.0267704	down	probable RNA-binding protein ARP1 isoform X3
TRINITY_DN229522_c0_g1_i3	-1.15175	6.6009	0.000403737	0.0404711	down	protein POLYCHOME
TRINITY_DN229200_c1_g1_i3	-2.10287	1.39498	0.000632134	0.0553062	down	zinc finger CCCH domain-containing protein 2
TRINITY_DN231633_c0_g2_i1	-1.11997	3.09051	0.000709159	0.0592038	down	lipase member N-like isoform X2
TRINITY_DN242141_c3_g1_i12	-1.25608	3.46695	0.000723764	0.0600582	down	protein ENHANCED DISEASE RESISTANCE 2
TRINITY_DN235250_c0_g1_i3	-1.44611	1.81927	0.000825146	0.0648032	down	transcription factor bHLH157-like
TRINITY_DN235181_c3_g1_i4	-3.29631	1.61963	0.000828776	0.064833	down	GDSL esterase/lipase At5g18430
TRINITY_DN221825_c1_g2_i7	-1.04698	6.57821	0.000868623	0.0663881	down	protein tesmin/TSO1-like CXC 2
TRINITY_DN224772_c1_g1_i4	-1.12959	2.42693	0.00108695	0.0766164	down	QWRF motif-containing protein 2
TRINITY_DN227411_c0_g3_i3	-1.07284	5.67989	0.00117419	0.0807679	down	protein SIEVE ELEMENT OCCLUSION B
TRINITY_DN235307_c0_g1_i7	-1.76329	0.679339	0.00121202	0.0819571	down	type 2 DNA topoisomerase 6 subunit B-like
TRINITY_DN234823_c1_g1_i9	-1.14467	3.31987	0.00124377	0.0835378	down	thaumatin-like protein 1b
TRINITY_DN238189_c2_g1_i2	-1.37269	1.47926	0.00126962	0.0849026	down	PREDICTED: tetratricopeptide repeat protein 7B-like
TRINITY_DN232784_c0_g1_i6	-1.02676	2.76777	0.00131751	0.0876054	down	uncharacterized protein LOC112736527
TRINITY_DN233781_c1_g1_i2	-1.14499	3.76917	0.00142801	0.09189	down	pectinesterase inhibitor 3
TRINITY_DN225332_c0_g5_i2	-1.75155	8.0803	0.00154561	0.0957513	down	GDSL esterase/lipase At5g33370
TRINITY_DN236555_c3_g2_i1	-6.6864	-0.19549	0.0015898	0.0978804	down	transmembrane protein 214-A-like
TRINITY_DN242098_c1_g1_i5	-1.47455	3.72971	0.00161364	0.0984368	down	interactor of constitutive active ROPs 3 isoform X1
TRINITY_DN190549_c0_g1_i1	-2.54378	0.117604	0.00162484	0.0986412	down	uncharacterized protein LOC112417530
TRINITY_DN235180_c1_g1_i3	-1.01705	6.8783	0.00162688	0.0986412	down	uncharacterized protein LOC100793420
TRINITY_DN218018_c1_g2_i2	-2.73116	-0.361532	0.00177475	0.104125	down	PREDICTED: uncharacterized protein LOC108661606
TRINITY_DN220425_c2_g1_i1	-1.30297	2.01079	0.00179463	0.104347	down	zinc finger protein ZAT5
TRINITY_DN228816_c1_g5_i4	-1.99385	2.22413	0.00181782	0.104803	down	PREDICTED: protein ECERIFERUM 1-like isoform X2
TRINITY_DN227307_c0_g1_i8	-1.44157	4.22572	0.00189904	0.106579	down	U1 small nuclear ribonucleoprotein C
TRINITY_DN208370_c0_g1_i1	-2.65714	-0.398717	0.00190972	0.106579	down	uncharacterized protein LOC106757472
TRINITY_DN208859_c0_g1_i1	-5.9879	-0.664957	0.00198934	0.10881	down	LMBR1 domain-containing protein 2 homolog A isoform X3
TRINITY_DN222122_c0_g3_i3	-1.08964	3.06664	0.00203202	0.110751	down	uncharacterized protein LOC107469299
TRINITY_DN226007_c0_g1_i1	-1.68932	0.838443	0.0022181	0.114891	down	uncharacterized protein LOC102669203
TRINITY_DN236584_c0_g1_i8	-1.25349	3.24487	0.00231824	0.118272	down	anthocyanidin 3-O-glucosyltransferase 5-like
TRINITY_DN215655_c1_g1_i4	-1.07751	3.51692	0.00246483	0.123229	down	WAT1-related protein At1g44800
TRINITY_DN232646_c0_g2_i1	-1.01985	4.40833	0.00264512	0.129823	down	uncharacterized protein LOC100814684
TRINITY_DN227225_c1_g1_i2	-1.01424	3.38521	0.00268034	0.130408	down	hypothetical protein PHAVU_001G238500g
TRINITY_DN234827_c2_g2_i1	-1.94851	1.26347	0.00310353	0.142439	down	PREDICTED: EPIDERMAL PATTERNING FACTOR-like protein 1
TRINITY_DN230561_c0_g1_i5	-1.05904	3.85066	0.00311345	0.142447	down	protein POLLENLESS 3-LIKE 2
TRINITY_DN241139_c0_g1_i14	-1.34473	5.17672	0.00319073	0.143672	down	protein TPX2-like isoform X1
TRINITY_DN235757_c1_g1_i4	-1.05183	3.45989	0.00332726	0.147494	down	protein CHUP1, chloroplastic
TRINITY_DN229916_c5_g1_i1	-2.1427	-0.0101035	0.00334754	0.148064	down	protein ASYMMETRIC LEAVES 2
TRINITY_DN223452_c1_g1_i1	-1.08658	5.55211	0.00345804	0.151941	down	1-aminocyclopropane-1-carboxylate oxidase 5-like
TRINITY_DN242103_c0_g1_i1	-1.33555	3.28473	0.00348857	0.152766	down	probable leucine-rich repeat receptor-like protein kinase IMK3
TRINITY_DN224569_c0_g4_i1	-1.12991	1.95052	0.00349961	0.152766	down	PREDICTED: uncharacterized protein LOC109332886 isoform X1
TRINITY_DN214710_c0_g2_i2	-1.1186	5.33288	0.00363216	0.155816	down	uncharacterized protein LOC113871910
TRINITY_DN217960_c1_g1_i1	-1.01497	2.63381	0.00388422	0.162778	down	very-long-chain 3-oxoacyl-CoA reductase-like protein At1g24470
TRINITY_DN223657_c1_g2_i3	-1.02502	5.2351	0.00401196	0.166037	down	PREDICTED: fatty acyl-CoA reductase 3-like
TRINITY_DN212923_c1_g1_i1	-1.09271	4.83943	0.00407848	0.167433	down	uncharacterized protein LOC113853177
TRINITY_DN223896_c2_g1_i5	-1.11631	4.1769	0.00425329	0.171403	down	hypothetical protein PHAVU_002G160900g
TRINITY_DN237303_c2_g1_i4	-1.86101	3.64723	0.00476183	0.182471	down	E3 ubiquitin-protein ligase RNF144A
TRINITY_DN211955_c0_g1_i4	-1.40984	2.76971	0.00491445	0.186375	down	uncharacterized protein LOC100305935
TRINITY_DN214809_c0_g1_i5	-1.18592	3.09505	0.00515777	0.191954	down	uncharacterized protein At3g61260 isoform X3
TRINITY_DN229613_c1_g7_i1	-1.01067	4.37686	0.00517142	0.192103	down	PREDICTED: uncharacterized protein LOC108342506
TRINITY_DN230459_c1_g1_i7	-1.40886	2.92839	0.00531545	0.195632	down	HMG-Y-related protein A-like isoform X1
TRINITY_DN239396_c5_g2_i1	-1.66229	0.326646	0.00569471	0.207296	down	uncharacterized protein LOC101501148
TRINITY_DN235582_c2_g1_i7	-2.32712	1.49932	0.00573082	0.20745	down	uncharacterized protein LOC112025451
TRINITY_DN215369_c3_g3_i1	-1.23723	4.00554	0.00681291	0.233689	down	pectin acetylesterase 12-like
TRINITY_DN238158_c1_g1_i4	-1.54656	0.892848	0.00692687	0.23593	down	uncharacterized protein LOC114385098
TRINITY_DN228529_c5_g3_i1	-1.79655	2.96383	0.00695276	0.23599	down	uncharacterized protein LOC112038880
TRINITY_DN232305_c1_g1_i1	-1.29153	2.62207	0.00696999	0.23599	down	extra-large guanine nucleotide-binding protein 1-like isoform X1
TRINITY_DN232437_c0_g2_i3	-1.08909	3.58927	0.0072702	0.240318	down	formin-like protein 11 与微丝骨架有关
TRINITY_DN240421_c0_g1_i8	-1.97458	0.432434	0.00732411	0.241091	down	uncharacterized protein LOC101501840 isoform X1
TRINITY_DN237710_c1_g2_i4	-1.39438	0.639074	0.00769525	0.24719	down	GDSL esterase/lipase At5g14450-like
TRINITY_DN223597_c1_g1_i2	-1.78326	3.09018	0.0080878	0.25091	down	heavy metal-associated isoprenylated plant protein 9
TRINITY_DN206651_c0_g1_i1	-1.10159	1.45838	0.00826003	0.253731	down	uncharacterized protein LOC114179277
TRINITY_DN219770_c0_g2_i1	-2.01295	-0.0891502	0.008328	0.254796	down	GDSL esterase/lipase At4g10955 isoform X2
TRINITY_DN233009_c2_g1_i5	-1.09308	4.1561	0.00849318	0.257173	down	IST1-like protein
TRINITY_DN224939_c0_g2_i3	-2.17604	0.741948	0.00855551	0.257803	down	UPF0481 protein At3g47200
TRINITY_DN1612_c0_g1_i1	-1.02944	2.86011	0.00896475	0.264149	down	uncharacterized protein LOC106761407
TRINITY_DN237202_c1_g1_i6	-1.60518	1.24952	0.00901575	0.264487	down	LEC14B homolog isoform X2
TRINITY_DN234066_c4_g1_i3	-1.07654	4.46494	0.00926791	0.268326	down	probable LRR receptor-like serine/threonine-protein kinase At4g36180
TRINITY_DN227262_c0_g2_i1	-2.09992	3.85973	0.00976755	0.274575	down	LOW QUALITY PROTEIN: protein TOO MANY MOUTHS
TRINITY_DN233092_c1_g2_i1	-1.22771	2.94938	0.00982191	0.275566	down	PREDICTED: F-box/LRR-repeat protein 17-like
TRINITY_DN235097_c4_g1_i2	-1.01319	5.83946	0.00997355	0.278255	down	glutamic acid-rich protein isoform X1
TRINITY_DN227891_c2_g4_i3	-1.15817	1.48803	0.0105752	0.285459	down	histone-lysine N-methyltransferase, H3 lysine-9 specific SUVH6
TRINITY_DN222267_c0_g1_i3	-1.00466	1.93312	0.012007	0.308257	down	uncharacterized protein At5g65660
TRINITY_DN241588_c0_g2_i12	-1.03577	3.64178	0.0121275	0.310552	down	uncharacterized protein LOC100792596
TRINITY_DN213506_c0_g1_i5	-1.43679	0.587925	0.0124557	0.314448	down	coronatine-insensitive protein 1
TRINITY_DN241762_c0_g1_i3	-1.33999	3.20193	0.0125091	0.314448	down	uncharacterized protein LOC100813026
TRINITY_DN235282_c2_g2_i5	-1.75461	1.39626	0.0129337	0.320499	down	acyl-coenzyme A thioesterase 9, mitochondrial isoform X2
TRINITY_DN225332_c0_g7_i3	-1.65471	1.64669	0.0141907	0.335867	down	GDSL esterase/lipase At5g33370-like
TRINITY_DN222214_c1_g1_i9	-1.7762	1.70716	0.0148933	0.344429	down	MATH and LRR domain-containing protein PFE0570w-like
TRINITY_DN237119_c3_g1_i3	-1.35147	1.16341	0.0151161	0.344797	down	RHOMBOID-like protein 13
TRINITY_DN218713_c0_g1_i1	-4.40899	0.911902	0.0152601	0.345841	down	uncharacterized protein LOC109812725
TRINITY_DN211507_c0_g1_i2	-1.78754	3.44739	0.0155709	0.348998	down	Werner Syndrome-like exonuclease isoform X1
TRINITY_DN234294_c3_g1_i3	-1.87172	-0.182193	0.0159997	0.354929	down	uncharacterized protein LOC101509008 isoform X1
TRINITY_DN243002_c3_g1_i2	-1.07036	2.82221	0.0165991	0.360207	down	zinc-finger homeodomain protein 4
TRINITY_DN235590_c1_g1_i4	-1.15054	3.39523	0.0169211	0.364091	down	kunitz family trypsin and protease inhibitor protein precursor
TRINITY_DN219352_c1_g1_i2	-1.52749	0.213828	0.0171459	0.366588	down	PREDICTED: uncharacterized protein LOC103323043
TRINITY_DN239813_c4_g1_i3	-1.03846	3.07691	0.0183456	0.374957	down	uncharacterized protein LOC100795830
TRINITY_DN224939_c0_g4_i2	-2.00991	-0.404238	0.0190209	0.382103	down	UPF0481 protein At3g47200
TRINITY_DN234833_c2_g2_i1	-1.08077	1.09209	0.0194028	0.38598	down	uncharacterized protein LOC106768775 isoform X1
TRINITY_DN209654_c0_g1_i2	-1.36895	0.91812	0.0197788	0.387952	down	uncharacterized protein LOC114413587
TRINITY_DN229563_c0_g1_i2	-1.20891	2.01107	0.0199039	0.389641	down	embryo-specific protein ATS3A-like isoform X2
TRINITY_DN209970_c0_g1_i2	-1.09854	1.29177	0.0203727	0.393031	down	hypothetical protein PHAVU_003G092600g
TRINITY_DN226977_c3_g1_i2	-1.88894	0.851525	0.0207754	0.397001	down	PREDICTED: probable fatty acyl-CoA reductase 4
TRINITY_DN237073_c0_g1_i7	-1.21034	2.42266	0.0207775	0.397001	down	uncharacterized protein LOC114196152
TRINITY_DN234612_c0_g1_i6	-3.23302	1.04449	0.0209023	0.398622	down	protein TONSOKU isoform X2
TRINITY_DN214521_c0_g2_i1	-1.05143	3.52883	0.02158	0.405347	down	uncharacterized protein LOC113853951
TRINITY_DN213089_c3_g1_i1	-1.16484	0.668539	0.0220615	0.409761	down	transcription repressor OFP5-like
TRINITY_DN220134_c1_g3_i1	-1.11876	1.31529	0.022777	0.416236	down	PREDICTED: protein PELOTA 1-like
TRINITY_DN240668_c0_g2_i4	-1.38472	3.06635	0.022833	0.416236	down	VAN3-binding protein-like
TRINITY_DN229301_c2_g1_i16	-1.33114	1.0283	0.0242339	0.42383	down	uncharacterized protein LOC101502409 isoform X2
TRINITY_DN241096_c2_g1_i3	-1.37271	2.63474	0.024702	0.427738	down	protein FANTASTIC FOUR 1-like
TRINITY_DN218018_c1_g1_i5	-1.80514	0.3512	0.0250424	0.430643	down	protein trichome birefringence-like 14
TRINITY_DN240911_c1_g6_i1	-1.26881	1.03825	0.025069	0.430729	down	PREDICTED: pentatricopeptide repeat-containing protein At3g62890-like
TRINITY_DN226803_c0_g1_i2	-1.15938	1.88792	0.0252815	0.432773	down	ACT domain-containing protein ACR1 isoform X2
TRINITY_DN227825_c2_g3_i2	-1.1725	2.71112	0.02588	0.436034	down	hypothetical protein PHAVU_002G297400g
TRINITY_DN219965_c3_g1_i1	-1.27988	1.75981	0.0262416	0.43906	down	14 kDa proline-rich protein DC2.15-like
TRINITY_DN241401_c0_g2_i3	-1.62819	1.4458	0.0263472	0.43981	down	uncharacterized protein LOC109789891 isoform X1
TRINITY_DN220751_c0_g1_i6	-1.35199	0.596326	0.0264512	0.440876	down	uncharacterized protein LOC11423865 isoform X4
TRINITY_DN209626_c0_g2_i1	-1.04841	1.05766	0.0275529	0.451478	down	oleosin 1
TRINITY_DN216752_c2_g1_i4	-2.15857	-0.132145	0.0278472	0.452697	down	calmodulin-like protein 5
TRINITY_DN236103_c1_g4_i1	-1.30267	0.516831	0.0294365	0.46217	down	PREDICTED: uncharacterized protein LOC109159890
TRINITY_DN236205_c2_g1_i13	-1.78293	0.793088	0.0323951	0.483926	down	uncharacterized protein LOC114189027
TRINITY_DN214878_c0_g1_i1	-1.14786	1.75672	0.0324639	0.484179	down	uncharacterized protein LOC114424386
TRINITY_DN213780_c2_g2_i1	-1.29199	0.914743	0.0336094	0.491703	down	uncharacterized protein LOC107479034
TRINITY_DN222896_c0_g1_i4	-1.32164	2.42094	0.0343804	0.49482	down	14 kDa proline-rich protein DC2.15-like
TRINITY_DN222815_c3_g1_i1	-1.33164	0.52469	0.0351917	0.49914	down	probable protein S-acyltransferase 17
TRINITY_DN228376_c0_g2_i1	-1.15379	0.854709	0.0353147	0.499261	down	polygalacturonase inhibitor 1-like
TRINITY_DN237022_c4_g3_i1	-1.55194	-0.0418643	0.0361763	0.504294	down	protein MANNAN SYNTHESIS-RELATED-like
TRINITY_DN242306_c1_g1_i1	-1.17548	1.05194	0.0370312	0.510771	down	uncharacterized protein LOC112418067
TRINITY_DN232252_c2_g1_i1	-1.01599	1.50999	0.0377963	0.514648	down	uncharacterized protein LOC109800863
TRINITY_DN241454_c2_g1_i13	-1.01426	2.94509	0.0387525	0.518138	down	cell division cycle-associated protein 7-like
TRINITY_DN238223_c5_g1_i1	-1.19962	1.12469	0.0392894	0.521107	down	uncharacterized protein LOC112417101
TRINITY_DN220718_c3_g1_i1	-1.20086	2.99164	0.0403193	0.525065	down	ras-related protein RHN1 isoform X2
TRINITY_DN223307_c3_g1_i3	-1.78846	1.32136	0.0403299	0.525065	down	hypothetical protein PHAVU_011G092300g
TRINITY_DN233382_c5_g1_i2	-1.00234	0.759131	0.0408826	0.526288	down	transcription factor VOZ1
TRINITY_DN218681_c0_g1_i2	-1.29667	0.247722	0.0422212	0.532285	down	PREDICTED: ras-related protein RABA1f
TRINITY_DN238429_c1_g1_i22	-1.06921	1.0472	0.0422372	0.532285	down	uncharacterized protein LOC115720138
TRINITY_DN234655_c0_g2_i12	-1.74108	0.342824	0.0422656	0.532285	down	calpain-15 isoform X2
TRINITY_DN232316_c1_g2_i19	-1.4014	1.23983	0.0427187	0.533773	down	protein EMSY-LIKE 3 isoform X1
TRINITY_DN226938_c1_g1_i8	-1.69549	0.762838	0.0440966	0.539471	down	pathogenesis-related protein 1B
TRINITY_DN243538_c1_g1_i1	-1.01623	1.284	0.0445178	0.539471	down	nucleolin-like
TRINITY_DN238670_c2_g1_i1	-1.28419	0.620152	0.0448675	0.541298	down	uncharacterized protein LOC113850911
TRINITY_DN213658_c0_g1_i3	-1.03907	1.82061	0.0449674	0.541672	down	uncharacterized protein LOC114748714
TRINITY_DN224353_c1_g3_i1	-1.04246	2.57925	0.0452468	0.543118	down	auxin-responsive protein SAUR21-like
TRINITY_DN240027_c0_g1_i3	-2.3073	2.41678	0.0453019	0.543118	down	uncharacterized protein LOC113870247
TRINITY_DN231870_c1_g1_i7	-1.67412	0.912822	0.0453376	0.54317	down	uncharacterized protein At5g19025 isoform X2
TRINITY_DN223396_c1_g1_i2	-3.06957	0.110092	0.0486483	0.558031	down	uncharacterized protein LOC100816475
TRINITY_DN212307_c0_g1_i4	-1.33176	0.474083	0.0491255	0.560376	down	protein MULTIPOLAR SPINDLE 1
TRINITY_DN224538_c3_g2_i1	-1.57672	1.89326	0.000461998	0.0445704	down	probable serine/threonine-protein kinase PBL9
TRINITY_DN244622_c6_g2_i2	-1.32312	3.95224	0.000799847	0.0635672	down	probably inactive leucine-rich repeat receptor-like protein kinase IMK2
TRINITY_DN212571_c0_g1_i1	-1.03941	3.49292	0.00102909	0.0738426	down	protein kinase PINOID 2
TRINITY_DN245464_c10_g1_i1	-1.75446	0.539501	0.00242421	0.122015	down	PREDICTED: uncharacterized protein LOC109331412 isoform X2
TRINITY_DN231242_c1_g1_i4	-1.58862	0.745655	0.00375969	0.159571	down	probable LRR receptor-like serine/threonine-protein kinase At1g05700 isoform X1
TRINITY_DN227639_c0_g1_i4	-1.06765	3.51868	0.0122651	0.31247	down	PREDICTED: cyclin-dependent kinase B2-2
TRINITY_DN192870_c0_g1_i6	-1.81276	0.354124	0.0134672	0.327615	down	cold-responsive protein kinase 1 isoform X1
TRINITY_DN229343_c0_g1_i4	-1.84547	0.852487	0.0172417	0.366759	down	probable serine/threonine-protein kinase PBL9 isoform X2
TRINITY_DN237137_c1_g1_i10	-1.53902	0.0599816	0.0282419	0.453678	down	receptor-like serine/threonine-protein kinase ALE2 isoform X7
TRINITY_DN209504_c0_g1_i1	-3.33573	-0.233225	0.000456858	0.0444556	down	protein CNGC15b-like
TRINITY_DN236365_c0_g1_i11	-1.00522	3.91673	0.00305222	0.142169	down	PREDICTED: putative cyclic nucleotide-gated ion channel 15
TRINITY_DN234219_c0_g1_i6	-2.23694	1.68794	0.0101599	0.280517	down	ADP-ribosylation factor GTPase-activating protein AGD1 isoform X3
TRINITY_DN234184_c1_g1_i1	-1.48206	0.0289896	0.0280542	0.453678	down	uncharacterized protein LOC101489536 isoform X1
TRINITY_DN214100_c0_g2_i4	-1.32208	0.1924	0.0325093	0.484313	down	trafficking protein particle complex subunit 3 isoform X1
TRINITY_DN223145_c1_g1_i1	-1.13909	1.90461	0.0384101	0.516044	down	bidirectional sugar transporter SWEET12-like
TRINITY_DN234299_c2_g3_i2	-1.3908	2.82567	0.000904351	0.0683333	down	PREDICTED: ABC transporter G family member 5-like
TRINITY_DN233282_c1_g2_i2	-1.41598	0.860285	0.0106813	0.286052	down	protein DETOXIFICATION 35
TRINITY_DN232058_c6_g2_i3	-1.16523	4.98564	0.000247898	0.0285842	down	actin
TRINITY_DN230901_c3_g1_i2	-1.14747	5.09479	0.00134619	0.0886265	down	kinesin-like protein KIN-14S
TRINITY_DN241673_c2_g2_i2	-1.07375	6.29512	0.00468668	0.180831	down	kinesin-like protein KIN-4C
TRINITY_DN236315_c2_g1_i1	-1.02316	6.27286	0.00703965	0.236409	down	kinesin-like protein KIN-10A
TRINITY_DN234643_c1_g1_i4	-1.00751	4.1763	0.00827959	0.253731	down	kinesin-like protein KIN-8A
TRINITY_DN237874_c4_g3_i1	-1.00349	4.76529	0.0102059	0.280517	down	kinesin-like protein KIN-14L isoform X2
TRINITY_DN219492_c0_g6_i1	-1.01568	1.66773	0.0180325	0.374527	down	myosin-15 isoform X3
TRINITY_DN213831_c2_g1_i4	-1.32166	1.22199	0.0196475	0.387952	down	PREDICTED: tubulin alpha-3 chain-like
TRINITY_DN229581_c2_g4_i3	-4.11165	-0.0629546	3.29e-06	0.00131257	down	uncharacterized protein LOC101511401
TRINITY_DN130488_c0_g1_i2	-2.70133	2.31038	1.39e-05	0.00386102	down	uncharacterized protein LOC112201104
TRINITY_DN238544_c1_g1_i7	-1.51104	4.02989	2.25e-05	0.00526982	down	putative ribonuclease H protein At1g65750-like
TRINITY_DN238930_c0_g1_i5	-2.68749	0.747629	9.84e-05	0.0155862	down	uncharacterized protein LOC114308729
TRINITY_DN221520_c2_g2_i6	-1.251	2.9943	0.000135847	0.0192189	down	uncharacterized protein LOC102667802 isoform X1
TRINITY_DN204783_c0_g1_i1	-2.23968	1.118	0.000168351	0.0225387	down	uncharacterized protein LOC100306207 precursor
TRINITY_DN245519_c8_g2_i5	-4.62915	1.07496	0.000189066	0.0245531	down	uncharacterized protein LOC25495934
TRINITY_DN227128_c4_g1_i5	-4.6491	4.91109	0.00022951	0.0270903	down	PREDICTED: glycine-rich protein 5-like isoform X1
TRINITY_DN213819_c2_g1_i1	-2.06235	0.496154	0.000644935	0.0561798	down	hypothetical protein PHAVU_007G181200g
TRINITY_DN223846_c2_g1_i1	-2.63308	-0.00928579	0.000885899	0.0671936	down	recQ-mediated genome instability protein 1 isoform X2
TRINITY_DN219920_c1_g2_i7	-2.67091	-0.176316	0.00106544	0.0759047	down	pro-resilin
TRINITY_DN220071_c2_g2_i4	-1.36023	2.48215	0.00107982	0.0766164	down	uncharacterized protein LOC25483361
TRINITY_DN217197_c2_g6_i2	-1.27561	1.74254	0.00170516	0.101234	down	uncharacterized protein LOC114924349
TRINITY_DN245198_c5_g1_i6	-2.29584	0.862635	0.00176207	0.103687	down	receptor-like protein 9a isoform X3
TRINITY_DN213914_c1_g2_i7	-2.46591	0.603559	0.00210289	0.112296	down	uncharacterized protein LOC107413348 isoform X1
TRINITY_DN223484_c1_g3_i8	-1.13538	2.94023	0.00280535	0.135499	down	uncharacterized protein LOC25496569
TRINITY_DN221609_c6_g1_i9	-2.18262	0.605764	0.00307106	0.142439	down	uncharacterized protein LOC112422457
TRINITY_DN218511_c3_g2_i1	-1.81252	0.575983	0.00321653	0.143672	down	uncharacterized protein LOC25485277
TRINITY_DN234418_c0_g1_i6	-1.39942	4.06686	0.00381934	0.161075	down	uncharacterized protein LOC112705274
TRINITY_DN214153_c0_g1_i3	-1.6532	1.06794	0.00450391	0.176858	down	hypothetical protein PHAVU_008G201000g, partial
TRINITY_DN230069_c6_g2_i4	-1.72665	1.31623	0.00493709	0.186879	down	phosphatidylserine decarboxylase proenzyme 2 isoform X3
TRINITY_DN228922_c1_g1_i8	-1.46919	0.572914	0.00756614	0.244937	down	G-type lectin S-receptor-like serine/threonine-protein kinase At1g11300 isoform X3
TRINITY_DN217668_c1_g1_i18	-1.88599	-0.0476058	0.00909287	0.265383	down	uncharacterized protein LOC105639031
TRINITY_DN207291_c0_g1_i1	-2.08201	1.01496	0.0117034	0.302801	down	uncharacterized protein LOC113855921
TRINITY_DN230565_c0_g3_i6	-1.42689	1.17332	0.0128559	0.31951	down	uncharacterized protein LOC112422173
TRINITY_DN236423_c4_g1_i2	-1.1153	4.96862	0.0142261	0.335867	down	classical arabinogalactan protein 1-like
TRINITY_DN242754_c1_g1_i1	-1.32387	0.850642	0.0150161	0.344746	down	protein REDUCED WALL ACETYLATION 3 isoform X1
TRINITY_DN228303_c3_g2_i4	-1.57961	1.00568	0.0156532	0.350448	down	PREDICTED: heat shock 70 kDa protein 8
TRINITY_DN219682_c0_g1_i6	-1.45601	1.12387	0.0178924	0.374056	down	hypothetical protein PHAVU_011G003700g
TRINITY_DN239222_c1_g1_i1	-1.8131	0.310414	0.0180545	0.374527	down	hypothetical protein PHAVU_008G071100g
TRINITY_DN217255_c0_g1_i2	-1.28032	8.50883	0.0195421	0.3875	down	leucine-rich repeat extensin-like protein 5
TRINITY_DN233968_c8_g1_i2	-1.32094	2.21622	0.0202189	0.39286	down	uncharacterized protein LOC106756834
TRINITY_DN235193_c4_g2_i1	-1.07247	1.90786	0.0217146	0.407109	down	PREDICTED: NAP1-related protein 2-like
TRINITY_DN233673_c1_g3_i2	-1.27628	1.68384	0.0232203	0.418049	down	hypothetical protein PHAVU_007G269000g
TRINITY_DN230650_c0_g1_i5	-1.13975	3.54807	0.0240371	0.423737	down	PREDICTED: uncharacterized protein LOC109337194, partial
TRINITY_DN219185_c4_g1_i3	-1.30261	1.90656	0.0262582	0.43906	down	uncharacterized protein LOC102662744
TRINITY_DN235280_c0_g7_i1	-1.47456	-0.0709174	0.0301531	0.468111	down	heat shock cognate 70 kDa protein-like
TRINITY_DN229157_c2_g2_i6	-2.49644	1.04921	0.0311823	0.476282	down	uncharacterized protein LOC114165633
TRINITY_DN242009_c0_g3_i2	-3.0682	2.09402	0.0337843	0.491703	down	uncharacterized protein LOC101498341 isoform X2
TRINITY_DN236924_c0_g1_i9	-1.56191	-0.117377	0.0356711	0.500438	down	putative mediator of RNA polymerase II transcription subunit 26 isoform X1
TRINITY_DN244455_c4_g1_i1	-1.13265	1.70426	0.0374238	0.51414	down	uncharacterized protein LOC112419790
TRINITY_DN238023_c2_g1_i8	-1.1813	1.2411	0.0384193	0.516044	down	uncharacterized protein LOC11425977
TRINITY_DN237558_c1_g1_i1	-2.03318	-0.0462395	0.0384427	0.516044	down	uncharacterized protein LOC114396292
TRINITY_DN219924_c1_g1_i3	-2.23187	-0.120187	0.0401872	0.525065	down	uncharacterized protein LOC11438060 isoform X6
TRINITY_DN202888_c0_g1_i1	-1.57055	0.331467	0.0407748	0.526116	down	uncharacterized protein LOC110870690
TRINITY_DN225860_c1_g2_i1	-1.21176	0.736149	0.0441253	0.539471	down	histone-lysine N-methyltransferase 2C-like
TRINITY_DN231306_c0_g1_i1	-1.34398	0.544139	0.0446205	0.539471	down	F-box/FBD/LRR-repeat protein At1g16930
TRINITY_DN227503_c1_g3_i2	-2.05114	-0.208196	0.0472911	0.552967	down	uncharacterized protein LOC112422664
TRINITY_DN230263_c3_g2_i6	-1.46751	0.378906	0.0486752	0.558031	down	uncharacterized protein LOC112422184
