# Supplementary material for: Interaction of zinc and IAA alleviate aluminum-induced damage on photosystems via promoting proton motive force and reducing proton gradient in alfalfa
Source: BMC Plant Biol. 2020 Sep 18;20:433. doi: 10.1186/s12870-020-02643-6 (PMC7501636; doi:10.1186/s12870-020-02643-6)
Supplement: Supplementary file 7 — Additional file 7 Table S2. Differential expression gens involved in energy production and conversion are identified with a FDR < 0.05 and log2|FC| > =1 from leaves of normal seedlings and buds removed seedlings. [file 12870_2020_2643_MOESM7_ESM.xlsx]

## Sheet: DEG
Table S2. Differential expression gens involved in Energy production and conversion are identified with a FDR < 0.05 and log2|FC|>=1 from normal seedlings and buds removed seedlings.
Seq_ID	log2FC(buds removed/normal)	logCPM	PValue	FDR	regulate	ANNO	gene ID
TRINITY_DN226320_c0_g1_i1	6.31622	1.86925	2.87e-06	0.00119812	up	alcohol dehydrogenase-like	XM_003048120.1
TRINITY_DN231777_c1_g1_i3	2.447	0.214749	0.000133064	0.0189597	up	berberine bridge enzyme-like 18	Medtr4g094488.1
TRINITY_DN222766_c2_g1_i2	4.95109	2.59426	0.000189552	0.0245531	up	aldehyde dehydrogenase family 2 member B7, mitochondrial-like	XM_016419499.1
TRINITY_DN238691_c1_g2_i2	1.49333	2.22904	0.000263862	0.0297374	up	berberine bridge enzyme-like 8	Medtr2g031560.1
TRINITY_DN241371_c2_g1_i6	1.81461	1.63746	0.00199096	0.10881	up	uncharacterized protein LOC110926959	Medtr1829s0010.1
TRINITY_DN237184_c0_g1_i3	5.71952	1.73833	0.0022827	0.116757	up	malate synthase, glyoxysomal	XM_003053104.1
TRINITY_DN226816_c0_g1_i3	4.87772	1.06637	0.00459469	0.178664	up	ATP synthase F0 subunit 9	XM_018386369.1
TRINITY_DN238425_c1_g1_i1	1.2741	3.81418	0.0241897	0.42383	up	aldehyde dehydrogenase family 2 member C5	Medtr8g083520.1
TRINITY_DN233518_c0_g2_i1	3.20817	1.5927	0.0467177	0.551042	up	phosphoenolpyruvate carboxykinase (ATP)-like	XM_003052469.1
TRINITY_DN222198_c2_g5_i1	1.28624	1.70673	0.0497182	0.563191	up	berberine bridge enzyme-like 17	Medtr4g091200.1
TRINITY_DN239025_c4_g1_i6	1.57533	1.23885	0.0083622	0.25506	up	ATP-dependent (S)-NAD(P)H-hydrate dehydratase-like	Medtr2g022530.1
TRINITY_DN223861_c1_g1_i2	-1.26811	3.10571	0.00340636	0.15	down	PREDICTED: glycerophosphodiester phosphodiesterase GDPD1, chloroplastic	Medtr7g083410.1
TRINITY_DN230807_c2_g2_i4	-1.7089	1.03012	0.0046641	0.180659	down	NADH dehydrogenase subunit 4	Medtr7g021720.1
TRINITY_DN236724_c0_g2_i5	-1.12445	0.949582	0.0416794	0.530746	down	zeaxanthin epoxidase, chloroplastic isoform X3	Medtr4g022850.2
